# Supplementary material for: rac-Phenyl (benzylamido)(p-tolyl­amido)­phosphinate
Source: Acta Crystallogr Sect E Struct Rep Online. 2011 Aug 31;67(Pt 9):o2523. doi: 10.1107/S1600536811034465 (PMC3200931; doi:10.1107/S1600536811034465)
Supplement: Supplementary file 1 [file e-67-o2523-sup1.cif]

##############################################################################
#                                                                            #
# This CIF contains the data in a paper accepted for publication in          #
# Acta Crystallographica Section E. It conforms to the requirements of       #
# Notes for Authors for Acta Crystallographica Section E, and has been       #
# peer reviewed under the auspices of the IUCr Commission on Journals.       #
#                                                                            #
# Full details of the Crystallographic Information File format               #
# are given in the paper "The Crystallographic Information File (CIF):       #
# a New Standard Archive File for Crystallography" by S. R. Hall, F. H.      #
# Allen and I. D. Brown [Acta Cryst. (1991), A47, 655-685].                  #
#                                                                            #
# The current version of the core CIF dictionary is obtainable from          #
# ftp://ftp.iucr.org/pub/cif_core.dic.                                       #
#                                                                            #
# Software is freely available for graphical display of the structure(s)     #
# in this CIF. For information consult the CIF software page                 #
# http://www.iucr.org/resources/cif/software.                                #
#                                                                            #
# This file may be used for bona fide research purposes within the           #
# scientific community so long as proper attribution is given to the journal # 
# article from which it was obtained.                                        #
#                                                                            #
##############################################################################
data_I
_audit_creation_method     SHELXL-97
_chemical_name_systematic
;
<i>rac</i>-Phenyl (benzylamido)(<i>p</i>-tolylamido)phosphinate
;
_chemical_name_common     ?
_chemical_formula_moiety     'C20 H21 N2 O2 P'
_chemical_formula_sum     'C20 H21 N2 O2 P'
_chemical_formula_iupac     'C20 H21 N2 O2 P'
_chemical_formula_weight     352.36
_chemical_melting_point     ?
_symmetry_cell_setting     orthorhombic
_symmetry_space_group_name_H-M     'P c a 21'
loop_
    _symmetry_equiv_pos_as_xyz
    'x, y, z'
    '-x, -y, z+1/2'
    'x+1/2, -y, z'
    '-x+1/2, y, z+1/2'
_cell_length_a     9.6986(5)
_cell_length_b     13.0751(6)
_cell_length_c     14.3446(5)
_cell_angle_alpha     90.00
_cell_angle_beta     90.00
_cell_angle_gamma     90.00
_cell_volume     1819.04(14)
_cell_formula_units_Z     4
_cell_measurement_reflns_used     10547
_cell_measurement_theta_min     2.9688
_cell_measurement_theta_max     27.1739
_cell_measurement_temperature     120(2)
_exptl_crystal_description     plate
_exptl_crystal_colour     colorless
_exptl_crystal_size_max     0.30
_exptl_crystal_size_mid     0.30
_exptl_crystal_size_min     0.10
_exptl_crystal_density_diffrn     1.287
_exptl_crystal_density_meas     ?
_exptl_crystal_density_method     'not measured'
_exptl_crystal_F_000     744
_exptl_absorpt_coefficient_mu     0.167
_exptl_absorpt_correction_type     multi-scan
_exptl_absorpt_process_details     '(CrysAlis PRO; Oxford Diffraction, 2009)'
_exptl_absorpt_correction_T_min     0.78470
_exptl_absorpt_correction_T_max     1.00000
_exptl_special_details     ?
_diffrn_ambient_temperature     120(2)
_diffrn_radiation_type     'MoK\a'
_diffrn_radiation_wavelength     0.71073
_diffrn_radiation_source     'Enhance (Mo) X-ray Source'
_diffrn_radiation_monochromator     'graphite'
_diffrn_measurement_device_type     'Xcalibur, Sapphire2, large Be window'
_diffrn_measurement_method     '\w scan'
_diffrn_detector_area_resol_mean     8.4353
_diffrn_reflns_number     20413
_diffrn_reflns_av_R_equivalents     0.0474
_diffrn_reflns_av_sigmaI/netI     0.0327
_diffrn_reflns_theta_min     2.98
_diffrn_reflns_theta_max     25.00
_diffrn_reflns_theta_full     25.00
_diffrn_measured_fraction_theta_max     0.998
_diffrn_measured_fraction_theta_full     0.998
_diffrn_reflns_limit_h_min     -11
_diffrn_reflns_limit_h_max     9
_diffrn_reflns_limit_k_min     -15
_diffrn_reflns_limit_k_max     15
_diffrn_reflns_limit_l_min     -17
_diffrn_reflns_limit_l_max     17
_diffrn_standards_number     0
_diffrn_standards_interval_count     ?
_diffrn_standards_interval_time     ?
_diffrn_standards_decay_%     ?
_refine_special_details
;
Refinement of <i>F</i>^2^ against ALL reflections. The weighted <i>R</i>-factor
<i>wR</i> and goodness of fit <i>S</i> are based on <i>F</i>^2^, conventional
<i>R</i>-factors <i>R</i> are based on <i>F</i>, with <i>F</i> set to zero for
negative <i>F</i>^2^. The threshold expression of <i>F</i>^2^ >
\s(<i>F</i>^2^) is used only for calculating <i>R</i>-factors(gt) <i>etc</i>.
and is not relevant to the choice of reflections for refinement.
<i>R</i>-factors based on <i>F</i>^2^ are statistically about twice as large
as those based on <i>F</i>, and <i>R</i>- factors based on ALL data will be
even larger.
;
_reflns_number_total     3200
_reflns_number_gt     2823
_reflns_threshold_expression     I>2\s(I)
_refine_ls_structure_factor_coef     Fsqd
_refine_ls_matrix_type     full
_refine_ls_R_factor_all     0.0460
_refine_ls_R_factor_gt     0.0408
_refine_ls_wR_factor_gt     0.0974
_refine_ls_wR_factor_ref     0.0990
_refine_ls_goodness_of_fit_ref     0.998
_refine_ls_restrained_S_all     0.998
_refine_ls_number_reflns     3200
_refine_ls_number_parameters     233
_refine_ls_number_restraints     1
_refine_ls_hydrogen_treatment     mixed
_refine_ls_weighting_scheme     calc
_refine_ls_weighting_details
         'calc w=1/[\s^2^(Fo^2^)+(0.0730P)^2^+0.0000P] where P=(Fo^2^+2Fc^2^)/3'
_atom_sites_solution_hydrogens     geom
_atom_sites_solution_primary     direct
_atom_sites_solution_secondary     difmap
_refine_ls_shift/su_max     0.000
_refine_ls_shift/su_mean     0.000
_refine_diff_density_max     0.511
_refine_diff_density_min     -0.293
_refine_ls_extinction_method     none
_refine_ls_extinction_coef     ?
_refine_ls_abs_structure_details     'Flack (1983), 1523 Friedel pairs'
_refine_ls_abs_structure_Flack     0.01(10)
loop_
    _atom_type_symbol
    _atom_type_description
    _atom_type_scat_dispersion_real
    _atom_type_scat_dispersion_imag
    _atom_type_scat_source
    'C' 'C' 0.0033 0.0016
                         'International Tables Vol C Tables 4.2.6.8 and 6.1.1.4'
    'H' 'H' 0.0000 0.0000
                         'International Tables Vol C Tables 4.2.6.8 and 6.1.1.4'
    'N' 'N' 0.0061 0.0033
                         'International Tables Vol C Tables 4.2.6.8 and 6.1.1.4'
    'O' 'O' 0.0106 0.0060
                         'International Tables Vol C Tables 4.2.6.8 and 6.1.1.4'
    'P' 'P' 0.1023 0.0942
                         'International Tables Vol C Tables 4.2.6.8 and 6.1.1.4'
_computing_data_collection     'CrysAlis PRO (Oxford Diffraction, 2009)'
_computing_cell_refinement     'CrysAlis PRO (Oxford Diffraction, 2009)'
_computing_data_reduction     'CrysAlis PRO (Oxford Diffraction, 2009)'
_computing_structure_solution     'SHELXS97 (Sheldrick, 2008)'
_computing_structure_refinement     'SHELXL97 (Sheldrick, 2008)'
_computing_molecular_graphics     'Mercury (Macrae <i>et al.</i>, 2008)'
_computing_publication_material     'enCIFer (Allen <i>et al.</i>, 2004)'
loop_
    _atom_site_type_symbol
    _atom_site_label
    _atom_site_fract_x
    _atom_site_fract_y
    _atom_site_fract_z
    _atom_site_U_iso_or_equiv
    _atom_site_adp_type
    _atom_site_calc_flag
    _atom_site_refinement_flags
    _atom_site_occupancy
    _atom_site_symmetry_multiplicity
    _atom_site_disorder_assembly
    _atom_site_disorder_group
    P P1 0.91905(5) 0.99930(4) 0.56899(5) 0.01847(16) Uani d . 1 1 . .
    O O1 0.84602(16) 1.07673(12) 0.64256(11) 0.0217(4) Uani d . 1 1 . .
    O O2 0.80162(17) 0.94641(13) 0.52605(12) 0.0247(4) Uani d . 1 1 . .
    N N1 1.0250(2) 0.92421(16) 0.62255(15) 0.0241(5) Uani d . 1 1 . .
    H H1N 1.098(3) 0.944(2) 0.630(2) 0.029 Uiso d . 1 1 . .
    N N2 1.0197(2) 1.06729(15) 0.50236(15) 0.0217(5) Uani d . 1 1 . .
    H H2N 1.107(3) 1.062(2) 0.5071(19) 0.026 Uiso d . 1 1 . .
    C C1 0.9250(2) 1.1424(2) 0.69810(16) 0.0207(6) Uani d . 1 1 . .
    C C2 0.9809(3) 1.1052(2) 0.78124(17) 0.0264(6) Uani d . 1 1 . .
    H H2C 0.9699 1.0356 0.7987 0.032 Uiso calc R 1 1 . .
    C C3 1.0533(3) 1.1733(2) 0.83765(18) 0.0297(6) Uani d . 1 1 . .
    H H3A 1.0940 1.1494 0.8938 0.036 Uiso calc R 1 1 . .
    C C4 1.0667(3) 1.2738(2) 0.81375(18) 0.0290(6) Uani d . 1 1 . .
    H H4A 1.1156 1.3192 0.8535 0.035 Uiso calc R 1 1 . .
    C C5 1.0088(3) 1.3098(2) 0.73111(18) 0.0283(6) Uani d . 1 1 . .
    H H5A 1.0182 1.3798 0.7143 0.034 Uiso calc R 1 1 . .
    C C6 0.9375(3) 1.2432(2) 0.67366(17) 0.0249(6) Uani d . 1 1 . .
    H H6A 0.8974 1.2674 0.6174 0.030 Uiso calc R 1 1 . .
    C C7 0.9737(3) 0.83908(19) 0.67821(18) 0.0273(6) Uani d . 1 1 . .
    H H7A 0.8801 0.8564 0.7006 0.033 Uiso calc R 1 1 . .
    H H7B 1.0336 0.8315 0.7337 0.033 Uiso calc R 1 1 . .
    C C8 0.9671(3) 0.73740(18) 0.62858(16) 0.0225(5) Uani d . 1 1 . .
    C C9 0.8580(3) 0.6727(2) 0.6440(2) 0.0360(7) Uani d . 1 1 . .
    H H9A 0.7840 0.6945 0.6826 0.043 Uiso calc R 1 1 . .
    C C10 0.8539(4) 0.5761(2) 0.6042(2) 0.0503(9) Uani d . 1 1 . .
    H H10A 0.7787 0.5316 0.6167 0.060 Uiso calc R 1 1 . .
    C C11 0.9596(4) 0.5448(2) 0.54621(18) 0.0436(8) Uani d . 1 1 . .
    H H11A 0.9573 0.4789 0.5184 0.052 Uiso calc R 1 1 . .
    C C12 1.0667(3) 0.6091(2) 0.52932(19) 0.0368(7) Uani d . 1 1 . .
    H H12A 1.1394 0.5876 0.4895 0.044 Uiso calc R 1 1 . .
    C C13 1.0716(3) 0.70547(18) 0.5693(2) 0.0282(5) Uani d . 1 1 . .
    H H13A 1.1467 0.7498 0.5561 0.034 Uiso calc R 1 1 . .
    C C14 0.9794(3) 1.15603(17) 0.45273(16) 0.0196(5) Uani d . 1 1 . .
    C C15 1.0762(3) 1.23182(19) 0.43674(17) 0.0246(5) Uani d . 1 1 . .
    H H15A 1.1680 1.2239 0.4588 0.030 Uiso calc R 1 1 . .
    C C16 1.0383(3) 1.3201(2) 0.38799(19) 0.0296(6) Uani d . 1 1 . .
    H H16A 1.1061 1.3707 0.3753 0.036 Uiso calc R 1 1 . .
    C C17 0.9042(3) 1.33547(18) 0.35774(16) 0.0258(6) Uani d . 1 1 . .
    C C18 0.8104(3) 1.25870(19) 0.37405(16) 0.0249(6) Uani d . 1 1 . .
    H H18A 0.7182 1.2670 0.3530 0.030 Uiso calc R 1 1 . .
    C C19 0.8467(3) 1.16882(19) 0.42071(16) 0.0229(5) Uani d . 1 1 . .
    H H19A 0.7799 1.1167 0.4303 0.027 Uiso calc R 1 1 . .
    C C20 0.8653(3) 1.4309(2) 0.3061(2) 0.0364(7) Uani d . 1 1 . .
    H H20A 0.7646 1.4369 0.3040 0.055 Uiso calc R 1 1 . .
    H H20B 0.9017 1.4276 0.2424 0.055 Uiso calc R 1 1 . .
    H H20C 0.9041 1.4905 0.3381 0.055 Uiso calc R 1 1 . .
loop_
    _atom_site_aniso_label
    _atom_site_aniso_U_11
    _atom_site_aniso_U_22
    _atom_site_aniso_U_33
    _atom_site_aniso_U_12
    _atom_site_aniso_U_13
    _atom_site_aniso_U_23
    P1 0.0170(3) 0.0230(3) 0.0154(3) -0.0002(3) 0.0001(3) 0.0003(2)
    O1 0.0207(9) 0.0288(9) 0.0155(8) 0.0002(7) -0.0003(7) -0.0013(7)
    O2 0.0199(9) 0.0295(10) 0.0247(8) -0.0025(7) -0.0001(7) -0.0008(7)
    N1 0.0185(11) 0.0276(12) 0.0261(12) -0.0036(10) -0.0027(10) 0.0003(9)
    N2 0.0153(11) 0.0287(11) 0.0211(10) 0.0021(9) -0.0001(9) 0.0026(9)
    C1 0.0165(13) 0.0302(14) 0.0154(12) -0.0025(10) 0.0021(9) -0.0065(10)
    C2 0.0320(15) 0.0292(13) 0.0180(11) 0.0010(11) -0.0026(11) 0.0026(11)
    C3 0.0307(15) 0.0421(16) 0.0163(12) 0.0023(13) -0.0032(11) -0.0008(12)
    C4 0.0274(14) 0.0378(15) 0.0217(13) -0.0048(12) -0.0014(11) -0.0077(11)
    C5 0.0308(16) 0.0282(14) 0.0260(15) -0.0039(12) 0.0044(12) -0.0031(12)
    C6 0.0239(14) 0.0340(14) 0.0167(11) 0.0031(11) 0.0007(10) 0.0015(11)
    C7 0.0368(17) 0.0260(14) 0.0190(13) 0.0026(12) -0.0008(12) 0.0046(11)
    C8 0.0241(13) 0.0262(13) 0.0173(12) 0.0033(11) -0.0028(10) 0.0056(10)
    C9 0.0355(16) 0.0454(16) 0.0272(14) -0.0088(13) 0.0049(12) -0.0043(13)
    C10 0.066(2) 0.0461(18) 0.0387(16) -0.0296(17) 0.0033(17) -0.0012(14)
    C11 0.083(2) 0.0280(14) 0.0199(14) -0.0073(16) -0.0028(14) -0.0025(11)
    C12 0.054(2) 0.0357(15) 0.0201(13) 0.0115(14) 0.0042(13) 0.0011(11)
    C13 0.0289(14) 0.0316(13) 0.0240(12) 0.0016(10) 0.0020(12) 0.0081(13)
    C14 0.0214(14) 0.0257(13) 0.0118(12) 0.0031(11) 0.0044(10) -0.0037(10)
    C15 0.0229(14) 0.0327(13) 0.0184(12) 0.0010(11) -0.0016(10) -0.0015(11)
    C16 0.0361(17) 0.0274(13) 0.0254(13) -0.0051(12) 0.0057(12) -0.0009(11)
    C17 0.0368(16) 0.0279(14) 0.0128(12) 0.0071(11) 0.0029(10) -0.0027(10)
    C18 0.0252(14) 0.0341(14) 0.0154(12) 0.0058(11) 0.0008(10) -0.0026(11)
    C19 0.0237(14) 0.0295(13) 0.0154(11) 0.0002(11) 0.0010(10) -0.0004(10)
    C20 0.0481(18) 0.0310(14) 0.0302(14) 0.0037(14) 0.0008(13) 0.0023(12)
_geom_special_details
;
All e.s.d.'s (except the e.s.d. in the dihedral angle between two l.s. planes)
are estimated using the full covariance matrix. The cell e.s.d.'s are taken
into account individually in the estimation of e.s.d.'s in distances, angles
and torsion angles; correlations between e.s.d.'s in cell parameters are only
used when they are defined by crystal symmetry. An approximate (isotropic)
treatment of cell e.s.d.'s is used for estimating e.s.d.'s involving l.s.
planes.
;
loop_
    _geom_bond_atom_site_label_1
    _geom_bond_atom_site_label_2
    _geom_bond_site_symmetry_2
    _geom_bond_distance
    _geom_bond_publ_flag
    P1 O2 . 1.4679(17) ?
    P1 N1 . 1.615(2) ?
    P1 O1 . 1.6250(17) ?
    P1 N2 . 1.630(2) ?
    O1 C1 . 1.400(3) ?
    N1 C7 . 1.457(3) ?
    N1 H1N . 0.76(3) ?
    N2 C14 . 1.416(3) ?
    N2 H2N . 0.86(3) ?
    C1 C6 . 1.369(4) ?
    C1 C2 . 1.398(4) ?
    C2 C3 . 1.393(4) ?
    C2 H2C . 0.9500 ?
    C3 C4 . 1.364(4) ?
    C3 H3A . 0.9500 ?
    C4 C5 . 1.394(4) ?
    C4 H4A . 0.9500 ?
    C5 C6 . 1.384(4) ?
    C5 H5A . 0.9500 ?
    C6 H6A . 0.9500 ?
    C7 C8 . 1.510(4) ?
    C7 H7A . 0.9900 ?
    C7 H7B . 0.9900 ?
    C8 C9 . 1.373(4) ?
    C8 C13 . 1.387(4) ?
    C9 C10 . 1.386(4) ?
    C9 H9A . 0.9500 ?
    C10 C11 . 1.382(4) ?
    C10 H10A . 0.9500 ?
    C11 C12 . 1.358(4) ?
    C11 H11A . 0.9500 ?
    C12 C13 . 1.385(4) ?
    C12 H12A . 0.9500 ?
    C13 H13A . 0.9500 ?
    C14 C19 . 1.377(4) ?
    C14 C15 . 1.385(3) ?
    C15 C16 . 1.399(4) ?
    C15 H15A . 0.9500 ?
    C16 C17 . 1.386(4) ?
    C16 H16A . 0.9500 ?
    C17 C18 . 1.375(4) ?
    C17 C20 . 1.499(3) ?
    C18 C19 . 1.397(4) ?
    C18 H18A . 0.9500 ?
    C19 H19A . 0.9500 ?
    C20 H20A . 0.9800 ?
    C20 H20B . 0.9800 ?
    C20 H20C . 0.9800 ?
loop_
    _geom_angle_atom_site_label_1
    _geom_angle_atom_site_label_2
    _geom_angle_atom_site_label_3
    _geom_angle_site_symmetry_1
    _geom_angle_site_symmetry_3
    _geom_angle
    _geom_angle_publ_flag
    O2 P1 N1 . . 114.00(11) ?
    O2 P1 O1 . . 103.17(9) ?
    N1 P1 O1 . . 110.30(11) ?
    O2 P1 N2 . . 118.39(11) ?
    N1 P1 N2 . . 103.28(11) ?
    O1 P1 N2 . . 107.58(10) ?
    C1 O1 P1 . . 120.90(14) ?
    C7 N1 P1 . . 120.54(18) ?
    C7 N1 H1N . . 120(2) ?
    P1 N1 H1N . . 117(2) ?
    C14 N2 P1 . . 125.18(18) ?
    C14 N2 H2N . . 112.1(18) ?
    P1 N2 H2N . . 120.5(19) ?
    C6 C1 C2 . . 121.3(2) ?
    C6 C1 O1 . . 119.6(2) ?
    C2 C1 O1 . . 118.9(2) ?
    C3 C2 C1 . . 117.9(2) ?
    C3 C2 H2C . . 121.1 ?
    C1 C2 H2C . . 121.1 ?
    C4 C3 C2 . . 121.2(2) ?
    C4 C3 H3A . . 119.4 ?
    C2 C3 H3A . . 119.4 ?
    C3 C4 C5 . . 120.1(3) ?
    C3 C4 H4A . . 120.0 ?
    C5 C4 H4A . . 120.0 ?
    C6 C5 C4 . . 119.7(2) ?
    C6 C5 H5A . . 120.2 ?
    C4 C5 H5A . . 120.2 ?
    C1 C6 C5 . . 119.8(2) ?
    C1 C6 H6A . . 120.1 ?
    C5 C6 H6A . . 120.1 ?
    N1 C7 C8 . . 115.4(2) ?
    N1 C7 H7A . . 108.4 ?
    C8 C7 H7A . . 108.4 ?
    N1 C7 H7B . . 108.4 ?
    C8 C7 H7B . . 108.4 ?
    H7A C7 H7B . . 107.5 ?
    C9 C8 C13 . . 118.5(2) ?
    C9 C8 C7 . . 119.9(2) ?
    C13 C8 C7 . . 121.6(2) ?
    C8 C9 C10 . . 121.1(3) ?
    C8 C9 H9A . . 119.4 ?
    C10 C9 H9A . . 119.4 ?
    C11 C10 C9 . . 119.8(3) ?
    C11 C10 H10A . . 120.1 ?
    C9 C10 H10A . . 120.1 ?
    C12 C11 C10 . . 119.4(3) ?
    C12 C11 H11A . . 120.3 ?
    C10 C11 H11A . . 120.3 ?
    C11 C12 C13 . . 121.0(3) ?
    C11 C12 H12A . . 119.5 ?
    C13 C12 H12A . . 119.5 ?
    C12 C13 C8 . . 120.2(2) ?
    C12 C13 H13A . . 119.9 ?
    C8 C13 H13A . . 119.9 ?
    C19 C14 C15 . . 119.5(2) ?
    C19 C14 N2 . . 121.7(2) ?
    C15 C14 N2 . . 118.8(2) ?
    C14 C15 C16 . . 119.7(2) ?
    C14 C15 H15A . . 120.2 ?
    C16 C15 H15A . . 120.2 ?
    C17 C16 C15 . . 121.5(2) ?
    C17 C16 H16A . . 119.2 ?
    C15 C16 H16A . . 119.2 ?
    C18 C17 C16 . . 117.5(2) ?
    C18 C17 C20 . . 121.7(2) ?
    C16 C17 C20 . . 120.8(2) ?
    C17 C18 C19 . . 121.9(2) ?
    C17 C18 H18A . . 119.0 ?
    C19 C18 H18A . . 119.0 ?
    C14 C19 C18 . . 119.8(2) ?
    C14 C19 H19A . . 120.1 ?
    C18 C19 H19A . . 120.1 ?
    C17 C20 H20A . . 109.5 ?
    C17 C20 H20B . . 109.5 ?
    H20A C20 H20B . . 109.5 ?
    C17 C20 H20C . . 109.5 ?
    H20A C20 H20C . . 109.5 ?
    H20B C20 H20C . . 109.5 ?
loop_
    _geom_torsion_atom_site_label_1
    _geom_torsion_atom_site_label_2
    _geom_torsion_atom_site_label_3
    _geom_torsion_atom_site_label_4
    _geom_torsion_site_symmetry_1
    _geom_torsion_site_symmetry_2
    _geom_torsion_site_symmetry_3
    _geom_torsion_site_symmetry_4
    _geom_torsion
    _geom_torsion_publ_flag
    O2 P1 O1 C1 . . . . -179.64(16) ?
    N1 P1 O1 C1 . . . . 58.23(19) ?
    N2 P1 O1 C1 . . . . -53.74(19) ?
    O2 P1 N1 C7 . . . . -40.2(2) ?
    O1 P1 N1 C7 . . . . 75.3(2) ?
    N2 P1 N1 C7 . . . . -169.97(18) ?
    O2 P1 N2 C14 . . . . 64.2(2) ?
    N1 P1 N2 C14 . . . . -168.78(18) ?
    O1 P1 N2 C14 . . . . -52.1(2) ?
    P1 O1 C1 C6 . . . . 100.9(2) ?
    P1 O1 C1 C2 . . . . -83.8(2) ?
    C6 C1 C2 C3 . . . . -1.6(4) ?
    O1 C1 C2 C3 . . . . -176.8(2) ?
    C1 C2 C3 C4 . . . . 1.4(4) ?
    C2 C3 C4 C5 . . . . -0.7(4) ?
    C3 C4 C5 C6 . . . . 0.1(4) ?
    C2 C1 C6 C5 . . . . 1.1(4) ?
    O1 C1 C6 C5 . . . . 176.3(2) ?
    C4 C5 C6 C1 . . . . -0.3(4) ?
    P1 N1 C7 C8 . . . . 94.9(3) ?
    N1 C7 C8 C9 . . . . -140.9(3) ?
    N1 C7 C8 C13 . . . . 41.2(3) ?
    C13 C8 C9 C10 . . . . 2.3(4) ?
    C7 C8 C9 C10 . . . . -175.7(3) ?
    C8 C9 C10 C11 . . . . -1.5(5) ?
    C9 C10 C11 C12 . . . . 0.3(5) ?
    C10 C11 C12 C13 . . . . 0.0(4) ?
    C11 C12 C13 C8 . . . . 0.8(4) ?
    C9 C8 C13 C12 . . . . -1.9(4) ?
    C7 C8 C13 C12 . . . . 176.0(2) ?
    P1 N2 C14 C19 . . . . -30.3(3) ?
    P1 N2 C14 C15 . . . . 149.3(2) ?
    C19 C14 C15 C16 . . . . -0.3(4) ?
    N2 C14 C15 C16 . . . . -179.9(2) ?
    C14 C15 C16 C17 . . . . 2.2(4) ?
    C15 C16 C17 C18 . . . . -2.6(4) ?
    C15 C16 C17 C20 . . . . 179.6(2) ?
    C16 C17 C18 C19 . . . . 1.1(3) ?
    C20 C17 C18 C19 . . . . 178.9(2) ?
    C15 C14 C19 C18 . . . . -1.2(3) ?
    N2 C14 C19 C18 . . . . 178.4(2) ?
    C17 C18 C19 C14 . . . . 0.8(3) ?
loop_
    _geom_hbond_atom_site_label_D
    _geom_hbond_atom_site_label_H
    _geom_hbond_atom_site_label_A
    _geom_hbond_site_symmetry_A
    _geom_hbond_distance_DH
    _geom_hbond_distance_HA
    _geom_hbond_distance_DA
    _geom_hbond_angle_DHA
    N1 H1N O1 3_575 0.76(3) 2.43(3) 3.127(3) 153(3)
    N2 H2N O2 3_575 0.86(3) 1.91(3) 2.761(3) 176(3)
_iucr_refine_instructions_details
;
TITL neg_fk20 in Pca2(1)
CELL 0.71073   9.6986  13.0751  14.3446  90.000  90.000  90.000
ZERR    4.00   0.0005   0.0006   0.0005   0.000   0.000   0.000
LATT -1
SYMM -X, -Y, 0.5+Z
SYMM 0.5+X, -Y, Z
SYMM 0.5-X, Y, 0.5+Z
SFAC C H N O P
UNIT 80 84 8 8 4
L.S. 40
BOND $H
CONF
FMAP 2
PLAN 20
temp -153
size 0.1 0.3 0.3
omit 0 50
acta
eqiv $1  x+1/2, -y+2, z
htab N1 O1_$1
htab N2 O2_$1
WGHT    0.073000
FVAR       0.21527
P1    5    0.919049    0.999297    0.568991    11.00000    0.01702    0.02302 =
         0.01537    0.00033    0.00009   -0.00016
O1    4    0.846016    1.076732    0.642565    11.00000    0.02074    0.02877 =
         0.01551   -0.00131   -0.00027    0.00022
O2    4    0.801616    0.946413    0.526045    11.00000    0.01992    0.02950 =
         0.02467   -0.00082   -0.00010   -0.00255
N1    3    1.024950    0.924210    0.622552    11.00000    0.01849    0.02764 =
         0.02611    0.00031   -0.00265   -0.00363
H1N   2    1.097813    0.944097    0.630495    11.00000   -1.20000
N2    3    1.019692    1.067287    0.502359    11.00000    0.01531    0.02869 =
         0.02112    0.00261   -0.00012    0.00210
H2N   2    1.107340    1.062289    0.507088    11.00000   -1.20000
C1    1    0.924984    1.142439    0.698097    11.00000    0.01653    0.03015 =
         0.01543   -0.00649    0.00207   -0.00253
C2    1    0.980899    1.105169    0.781241    11.00000    0.03205    0.02916 =
         0.01803    0.00256   -0.00258    0.00103
AFIX  43
H2C   2    0.969920    1.035568    0.798736    11.00000   -1.20000
AFIX   0
C3    1    1.053255    1.173346    0.837649    11.00000    0.03065    0.04205 =
         0.01632   -0.00083   -0.00324    0.00231
AFIX  43
H3A   2    1.093965    1.149403    0.893792    11.00000   -1.20000
AFIX   0
C4    1    1.066705    1.273789    0.813752    11.00000    0.02745    0.03777 =
         0.02165   -0.00772   -0.00145   -0.00476
AFIX  43
H4A   2    1.115588    1.319245    0.853464    11.00000   -1.20000
AFIX   0
C5    1    1.008796    1.309829    0.731112    11.00000    0.03083    0.02818 =
         0.02600   -0.00312    0.00441   -0.00392
AFIX  43
H5A   2    1.018195    1.379762    0.714311    11.00000   -1.20000
AFIX   0
C6    1    0.937537    1.243227    0.673656    11.00000    0.02394    0.03401 =
         0.01672    0.00147    0.00075    0.00313
AFIX  43
H6A   2    0.897430    1.267386    0.617391    11.00000   -1.20000
AFIX   0
C7    1    0.973717    0.839085    0.678212    11.00000    0.03679    0.02602 =
         0.01900    0.00458   -0.00078    0.00265
AFIX  23
H7A   2    0.880053    0.856419    0.700642    11.00000   -1.20000
H7B   2    1.033632    0.831549    0.733664    11.00000   -1.20000
AFIX   0
C8    1    0.967134    0.737397    0.628577    11.00000    0.02408    0.02619 =
         0.01730    0.00562   -0.00280    0.00330
C9    1    0.857966    0.672683    0.644015    11.00000    0.03550    0.04537 =
         0.02717   -0.00433    0.00490   -0.00883
AFIX  43
H9A   2    0.783998    0.694457    0.682628    11.00000   -1.20000
AFIX   0
C10   1    0.853881    0.576130    0.604208    11.00000    0.06626    0.04606 =
         0.03867   -0.00119    0.00327   -0.02959
AFIX  43
H10A  2    0.778708    0.531627    0.616747    11.00000   -1.20000
AFIX   0
C11   1    0.959573    0.544835    0.546205    11.00000    0.08284    0.02802 =
         0.01988   -0.00246   -0.00281   -0.00732
AFIX  43
H11A  2    0.957297    0.478921    0.518385    11.00000   -1.20000
AFIX   0
C12   1    1.066692    0.609098    0.529322    11.00000    0.05449    0.03565 =
         0.02014    0.00110    0.00416    0.01154
AFIX  43
H12A  2    1.139385    0.587640    0.489474    11.00000   -1.20000
AFIX   0
C13   1    1.071590    0.705471    0.569315    11.00000    0.02893    0.03156 =
         0.02398    0.00810    0.00204    0.00157
AFIX  43
H13A  2    1.146698    0.749803    0.556109    11.00000   -1.20000
AFIX   0
C14   1    0.979360    1.156034    0.452729    11.00000    0.02136    0.02565 =
         0.01184   -0.00368    0.00439    0.00306
C15   1    1.076220    1.231824    0.436745    11.00000    0.02289    0.03269 =
         0.01835   -0.00146   -0.00156    0.00104
AFIX  43
H15A  2    1.167973    1.223900    0.458778    11.00000   -1.20000
AFIX   0
C16   1    1.038327    1.320120    0.387995    11.00000    0.03607    0.02744 =
         0.02543   -0.00090    0.00573   -0.00511
AFIX  43
H16A  2    1.106083    1.370719    0.375340    11.00000   -1.20000
AFIX   0
C17   1    0.904216    1.335471    0.357737    11.00000    0.03678    0.02795 =
         0.01280   -0.00266    0.00293    0.00714
C18   1    0.810401    1.258698    0.374052    11.00000    0.02521    0.03411 =
         0.01543   -0.00262    0.00078    0.00583
AFIX  43
H18A  2    0.718213    1.266998    0.352986    11.00000   -1.20000
AFIX   0
C19   1    0.846662    1.168815    0.420711    11.00000    0.02373    0.02947 =
         0.01543   -0.00036    0.00098    0.00018
AFIX  43
H19A  2    0.779932    1.116679    0.430309    11.00000   -1.20000
AFIX   0
C20   1    0.865273    1.430852    0.306093    11.00000    0.04807    0.03095 =
         0.03017    0.00232    0.00082    0.00366
AFIX 137
H20A  2    0.764604    1.436885    0.303974    11.00000   -1.50000
H20B  2    0.901654    1.427562    0.242427    11.00000   -1.50000
H20C  2    0.904099    1.490470    0.338113    11.00000   -1.50000
HKLF 4
REM  neg_fk20 in Pca2(1)
REM R1 =  0.0408 for   2823 Fo > 4sig(Fo)  and  0.0460 for all   3200 data
REM    233 parameters refined using      1 restraints
END
WGHT      0.0730      0.0000
REM Highest difference peak  0.511,  deepest hole -0.293,  1-sigma level  0.069
Q1    1   0.9035  0.9249  0.5641  11.00000  0.05    0.51
Q2    1   0.9705  0.9377  0.5738  11.00000  0.05    0.46
Q3    1   0.9282  1.0759  0.5675  11.00000  0.05    0.44
Q4    1   0.9717  1.0627  0.5661  11.00000  0.05    0.42
Q5    1   0.8085  1.0032  0.5582  11.00000  0.05    0.33
Q6    1   0.7648  0.8920  0.5402  11.00000  0.05    0.29
Q7    1   0.8533  1.1956  0.6862  11.00000  0.05    0.29
Q8    1   0.8122  1.3276  0.3768  11.00000  0.05    0.28
Q9    1   1.0238  1.0058  0.5741  11.00000  0.05    0.28
Q10   1   0.7109  0.9625  0.5297  11.00000  0.05    0.26
Q11   1   0.8141  1.0048  0.6414  11.00000  0.05    0.26
Q12   1   0.8777  0.7312  0.6294  11.00000  0.05    0.24
Q13   1   0.9824  1.2109  0.4538  11.00000  0.05    0.24
Q14   1   0.8923  1.2738  0.3633  11.00000  0.05    0.23
Q15   1   0.8190  1.2451  0.4189  11.00000  0.05    0.23
Q16   1   1.0351  1.2970  0.4174  11.00000  0.05    0.23
Q17   1   0.7546  1.1163  0.6477  11.00000  0.05    0.23
Q18   1   1.0086  1.2335  0.8333  11.00000  0.05    0.23
Q19   1   1.0653  1.1632  0.4355  11.00000  0.05    0.22
Q20   1   0.9245  1.3261  0.3730  11.00000  0.05    0.22
;
data_global
_journal_date_recd_electronic     2011-08-06
_journal_date_accepted     2011-08-22
_journal_name_full     'Acta Crystallographica, Section E'
_journal_year     2011
_journal_volume     67
_journal_issue      9
_journal_page_first     o2523
_journal_page_last     o2523
_journal_paper_category     QO
_journal_coeditor_code     LD2023
_publ_contact_author_name     'Mehrdad Pourayoubi'
_publ_contact_author_address
;
Department of Chemistry, Ferdowsi University of Mashhad, Mashhad, 91779, Iran
;
_publ_contact_author_email     mehrdad_pourayoubi@yahoo.com
_publ_contact_author_fax     '(+98)-511-8796416'
_publ_contact_author_phone     '(+98)-511-8795457'
_publ_section_title
;
<i>rac</i>-Phenyl (benzylamido)(<i>p</i>-tolylamido)phosphinate
;
loop_
    _publ_author_name
    _publ_author_address
    'Pourayoubi, Mehrdad'
;
Department of Chemistry, Ferdowsi University of Mashhad, Mashhad 91779, Iran
;
    'Karimi Ahmadabad, Fatemeh'
;
Department of Chemistry, Ferdowsi University of Mashhad, Mashhad 91779, Iran
;
    'Ne\<cas, Marek'
;
Department of Chemistry, Faculty of Science, Masaryk University, Kotlarska 2,
Brno CZ-61137, Czech Republic
;
