# Supplementary material for: rac-Phenyl (benzylamido)(p-tolyl­amido)­phosphinate
Source: Acta Crystallogr Sect E Struct Rep Online. 2011 Aug 31;67(Pt 9):o2523. doi: 10.1107/S1600536811034465 (PMC3200931; doi:10.1107/S1600536811034465)
Supplement: Supplementary file 2 [file e-67-o2523-Isup2.hkl]

# 
# h,k,l, Fc-squared, Fo-squared, sigma(Fo-squared) and status flag 
# 
data_I
_shelx_title ' neg_fk20 in Pca2(1)' 
_shelx_refln_list_code          4 
_shelx_F_calc_maximum      236.30 
_exptl_crystal_F_000       744.00 
_reflns_d_resolution_high  0.8409 
 
loop_ 
 _symmetry_equiv_pos_as_xyz 
 'x, y, z' 
 '-x, -y, z+1/2' 
 'x+1/2, -y, z' 
 '-x+1/2, y, z+1/2' 
 
_cell_length_a     9.6986 
_cell_length_b    13.0751 
_cell_length_c    14.3446 
_cell_angle_alpha  90.000 
_cell_angle_beta   90.000 
_cell_angle_gamma  90.000 
 
_shelx_F_squared_multiplier     1.000 
 
loop_ 
 _refln_index_h 
 _refln_index_k 
 _refln_index_l 
 _refln_F_squared_calc 
 _refln_F_squared_meas 
 _refln_F_squared_sigma 
 _refln_observed_status 
   0   0 -16      949.89     1067.51     31.50 o 
   2   0 -16      392.85      437.37     17.36 o 
   4   0 -16        8.96       19.33     11.00 o 
   0   1 -16      951.72     1065.44     22.43 o 
   1   1 -16       54.07       50.76      8.91 o 
   2   1 -16      326.38      354.32     11.33 o 
   3   1 -16       76.56       77.67      9.20 o 
   0   2 -16      136.23      153.89     14.42 o 
   1   2 -16       15.91       13.41      8.45 o 
   2   2 -16       34.24       48.15      8.64 o 
   3   2 -16       57.56       48.95      8.89 o 
   0   3 -16      358.91      404.40     15.99 o 
   1   3 -16       46.72       50.97      8.79 o 
   2   3 -16      134.67      135.73     10.19 o 
   3   3 -16       83.02       71.36      9.22 o 
   0   4 -16     1010.63     1042.64     20.94 o 
   1   4 -16        1.35        6.55      8.44 o 
   2   4 -16      211.81      206.87     10.37 o 
   0   5 -16       15.35       13.58     13.63 o 
   1   5 -16       37.13       30.09      9.53 o 
   2   0 -15      465.47      471.11     16.84 o 
   4   0 -15      211.34      222.97     13.35 o 
   1   1 -15      121.58      127.40      9.19 o 
   2   1 -15      231.19      260.65     10.03 o 
   3   1 -15      367.77      434.16     11.26 o 
   4   1 -15      134.02      139.85      8.92 o 
   5   1 -15      330.58      313.92     11.92 o 
   1   2 -15      373.69      428.54     11.15 o 
   2   2 -15      314.91      360.89     10.68 o 
   3   2 -15      154.00      181.78     10.03 o 
   4   2 -15      570.28      574.26     19.99 o 
   5   2 -15       41.00       37.22      9.14 o 
   1   3 -15      717.98      773.92     16.59 o 
   2   3 -15      460.46      457.58     13.55 o 
   3   3 -15       55.23       47.89      8.76 o 
   4   3 -15      490.53      481.11     14.94 o 
   5   3 -15        5.25        0.00      9.49 o 
   1   4 -15      264.01      285.06      9.92 o 
   2   4 -15       36.15       40.30      8.22 o 
   3   4 -15       65.61       42.93      8.78 o 
   4   4 -15       15.45        8.68      9.87 o 
   1   5 -15       16.08       15.90      8.65 o 
   2   5 -15       98.41      104.63      9.85 o 
   3   5 -15      339.03      327.70     13.11 o 
   4   5 -15      182.10      161.40     13.77 o 
   1   6 -15      175.68      159.12     10.76 o 
   2   6 -15      373.03      319.79     12.33 o 
   3   6 -15       45.18       32.07     10.72 o 
   1   7 -15       14.39        7.43      9.16 o 
   0   0 -14      674.68      758.04     26.07 o 
   2   0 -14      145.16      178.30     13.16 o 
   4   0 -14      467.44      431.88     14.87 o 
   6   0 -14      152.68      140.11     19.56 o 
   0   1 -14     1354.47     1613.77     37.27 o 
   1   1 -14       76.91       83.78      8.39 o 
   2   1 -14      385.31      428.54     10.63 o 
   3   1 -14       25.23       25.76      7.63 o 
   4   1 -14      125.27      133.54      8.45 o 
   5   1 -14        7.82        4.79      9.23 o 
   6   1 -14       85.95       77.63     11.99 o 
   0   2 -14      423.95      440.00     15.96 o 
   1   2 -14      132.79      143.87      8.69 o 
   2   2 -14      442.72      466.53     11.00 o 
   3   2 -14       26.12       36.46      7.60 o 
   4   2 -14       16.99       21.51      7.98 o 
   5   2 -14      118.53      118.98     10.88 o 
   6   2 -14      138.77      145.88     13.28 o 
   0   3 -14     1060.05     1174.23     31.59 o 
   1   3 -14      122.62      130.16      8.64 o 
   2   3 -14      352.19      366.74     10.59 o 
   3   3 -14       26.97       26.28      7.93 o 
   4   3 -14       76.59       65.75      9.30 o 
   5   3 -14       59.39       52.42     10.14 o 
   6   3 -14      232.72      230.00     14.60 o 
   0   4 -14      206.33      225.98     12.91 o 
   1   4 -14       86.10       84.45      8.09 o 
   2   4 -14      160.76      175.72      9.40 o 
   3   4 -14      101.86      107.05      8.98 o 
   4   4 -14       20.73       17.89      9.28 o 
   5   4 -14      167.65      149.08     11.48 o 
   0   5 -14        2.02        0.00     12.01 o 
   1   5 -14       24.87       27.69      8.23 o 
   2   5 -14       10.92        6.23      7.98 o 
   3   5 -14      131.37      133.47     10.65 o 
   4   5 -14       21.82       31.49      9.73 o 
   5   5 -14      166.19      147.40     15.05 o 
   0   6 -14      419.58      392.05     17.53 o 
   1   6 -14       25.93       25.04      8.77 o 
   2   6 -14       89.63       75.80      9.15 o 
   3   6 -14      256.44      253.85     12.33 o 
   4   6 -14      785.75      743.08     16.51 o 
   0   7 -14       14.69       14.93     12.23 o 
   1   7 -14       74.84       65.64      9.20 o 
   2   7 -14        1.00        7.40     10.33 o 
   3   7 -14      156.50      140.24     11.08 o 
   4   7 -14       61.19       51.33     16.48 o 
   0   8 -14      122.42      134.22     13.81 o 
   1   8 -14        9.43        8.85      8.95 o 
   2   8 -14       60.23       40.20     10.50 o 
   2   0 -13      277.13      275.92     13.23 o 
   4   0 -13      434.28      437.52     15.10 o 
   6   0 -13      202.61      198.88     19.02 o 
   1   1 -13      387.85      384.01     10.00 o 
   2   1 -13      619.78      691.23     17.56 o 
   3   1 -13       26.85       25.20      7.13 o 
   4   1 -13      166.98      180.07      9.11 o 
   5   1 -13       46.17       43.31      9.32 o 
   6   1 -13      107.89       95.98     12.26 o 
   7   1 -13      153.87      126.89     15.80 o 
   1   2 -13       64.90       59.48      7.75 o 
   2   2 -13      364.62      386.33      9.82 o 
   3   2 -13      328.58      321.49      9.42 o 
   4   2 -13      577.18      610.82     21.80 o 
   5   2 -13       34.15       31.95      9.41 o 
   6   2 -13       53.55       47.19     10.92 o 
   7   2 -13      129.70      105.90     15.60 o 
   1   3 -13      725.42      758.52     12.79 o 
   2   3 -13      384.84      437.18     10.26 o 
   3   3 -13       68.93       55.12      7.92 o 
   4   3 -13      594.69      583.88     13.78 o 
   5   3 -13      101.07       97.66     10.41 o 
   6   3 -13        2.19        0.17     10.55 o 
   7   3 -13       81.39       75.89     15.60 o 
   1   4 -13      151.70      156.30      8.13 o 
   2   4 -13       39.87       35.84      7.54 o 
   3   4 -13       72.16       85.02      8.19 o 
   4   4 -13      399.54      362.70     12.18 o 
   5   4 -13      110.95      106.34     10.06 o 
   6   4 -13        6.41       11.98     10.78 o 
   1   5 -13      635.11      664.38     12.68 o 
   2   5 -13      318.06      275.62     10.31 o 
   3   5 -13      580.25      539.59     12.83 o 
   4   5 -13      737.25      690.19     15.29 o 
   5   5 -13       42.08       27.93     11.33 o 
   6   5 -13      107.87       91.78     11.83 o 
   1   6 -13       88.78       86.32      9.17 o 
   2   6 -13      827.77      805.30     13.28 o 
   3   6 -13       45.30       38.26      8.86 o 
   4   6 -13      134.61      116.62     10.00 o 
   5   6 -13       27.27       27.56     13.02 o 
   1   7 -13        9.86       10.87      8.14 o 
   2   7 -13       61.57       58.02      8.24 o 
   3   7 -13       31.17       27.11      9.14 o 
   4   7 -13      164.93      148.02     12.66 o 
   5   7 -13      102.35      106.36     14.27 o 
   1   8 -13       47.02       47.29      8.57 o 
   2   8 -13      168.28      163.13     10.78 o 
   3   8 -13       15.36        6.04      9.41 o 
   4   8 -13      354.13      314.55     14.34 o 
   1   9 -13       94.82       88.19      9.17 o 
   2   9 -13      169.67      137.54     10.61 o 
   3   9 -13        6.97        1.10      9.57 o 
   0   0 -12      266.10      292.81     18.04 o 
   2   0 -12       44.21       55.60     10.14 o 
   4   0 -12      439.74      477.94     21.67 o 
   6   0 -12      310.16      316.48     19.10 o 
   8   0 -12       17.25       16.62     28.27 o 
   0   1 -12      309.18      336.81     13.40 o 
   1   1 -12       15.53       15.42      7.00 o 
   2   1 -12      106.77      112.03      7.75 o 
   3   1 -12      148.47      143.86      7.75 o 
   4   1 -12      542.46      557.09     11.96 o 
   5   1 -12      138.81      126.19      9.65 o 
   6   1 -12      463.41      449.74     15.09 o 
   7   1 -12       24.93       31.83     14.04 o 
   8   1 -12       64.48       84.80     37.23 o 
   0   2 -12      302.00      291.47     12.92 o 
   1   2 -12      107.21      111.06      7.77 o 
   2   2 -12       74.81       83.78      7.22 o 
   3   2 -12      302.39      335.54      9.14 o 
   4   2 -12      329.29      340.66     10.33 o 
   5   2 -12      505.87      511.72     15.80 o 
   6   2 -12      431.39      414.23     12.38 o 
   7   2 -12      240.73      239.35     16.51 o 
   8   2 -12       45.91       30.56     20.73 o 
   0   3 -12     1941.39     2235.41     58.30 o 
   1   3 -12      277.08      286.02      8.97 o 
   2   3 -12     1048.76     1114.98     26.00 o 
   3   3 -12      431.01      474.56     10.33 o 
   4   3 -12        4.57        1.31      8.48 o 
   5   3 -12      457.32      441.91     12.78 o 
   6   3 -12      213.21      199.86     12.40 o 
   7   3 -12      113.37      115.82     15.56 o 
   0   4 -12     1379.80     1466.99     28.56 o 
   1   4 -12        2.71        4.53      6.47 o 
   2   4 -12     1003.66     1023.46     22.72 o 
   3   4 -12      159.29      172.22      8.52 o 
   4   4 -12       28.69       23.31      8.90 o 
   5   4 -12       53.88       53.34      9.39 o 
   6   4 -12      634.64      606.13     16.78 o 
   7   4 -12       11.96       22.61     14.26 o 
   0   5 -12      642.85      638.81     17.86 o 
   1   5 -12      450.35      449.00      9.83 o 
   2   5 -12      129.06      115.15      7.64 o 
   3   5 -12      247.41      232.05      9.54 o 
   4   5 -12       17.46       19.32      9.20 o 
   5   5 -12      551.94      477.00     15.51 o 
   6   5 -12      224.65      245.10     13.46 o 
   7   5 -12       14.36        9.60     11.20 o 
   0   6 -12      875.80      880.15     28.91 o 
   1   6 -12       54.72       39.93      7.55 o 
   2   6 -12      131.33      126.92      8.09 o 
   3   6 -12       43.72       46.00      8.31 o 
   4   6 -12       21.53       27.13      8.71 o 
   5   6 -12       61.68       60.81     12.76 o 
   6   6 -12      171.94      180.82     14.49 o 
   0   7 -12      590.70      561.36     17.33 o 
   1   7 -12       64.12       52.55      7.76 o 
   2   7 -12      238.68      214.59      9.18 o 
   3   7 -12       30.74       32.79      8.87 o 
   4   7 -12       64.53       64.38     11.33 o 
   5   7 -12      163.45      151.36     12.97 o 
   6   7 -12      601.10      610.97     19.55 o 
   0   8 -12        1.70        0.00     11.18 o 
   1   8 -12        1.42        0.00      7.35 o 
   2   8 -12        5.54        1.99      8.58 o 
   3   8 -12       17.32        8.62      8.73 o 
   4   8 -12       64.22       62.50     11.04 o 
   5   8 -12       50.26       44.27     12.29 o 
   0   9 -12      433.75      411.07     16.19 o 
   1   9 -12       80.24       61.98      7.79 o 
   2   9 -12       39.32       35.31      9.00 o 
   3   9 -12       83.33       80.33      9.40 o 
   4   9 -12        7.64        8.84      9.62 o 
   0  10 -12      912.34      862.98     23.25 o 
   1  10 -12        5.14        7.15      9.88 o 
   2  10 -12      128.94      107.32     11.31 o 
   3  10 -12        4.36        6.79     12.89 o 
   0  11 -12      437.60      421.44     19.38 o 
   2   0 -11      181.25      186.90     10.94 o 
   4   0 -11      565.36      553.66     15.34 o 
   6   0 -11       68.72       62.87     15.04 o 
   8   0 -11      220.35      191.63     32.37 o 
   1   1 -11       16.16       19.06      6.48 o 
   2   1 -11      229.46      261.03      8.38 o 
   3   1 -11        9.09       12.89      6.72 o 
   4   1 -11      755.01      771.40     15.18 o 
   5   1 -11      295.06      306.33     10.68 o 
   6   1 -11       29.61       12.86      9.79 o 
   7   1 -11       10.52        0.00     12.34 o 
   8   1 -11       77.23       46.73     18.70 o 
   1   2 -11      101.38      115.24      7.34 o 
   2   2 -11      535.63      579.29     13.13 o 
   3   2 -11       78.22       71.97      7.07 o 
   4   2 -11     1250.89     1321.34     29.69 o 
   5   2 -11       11.09        5.55      8.22 o 
   6   2 -11       40.77       38.65      8.33 o 
   7   2 -11       16.69       14.80     13.17 o 
   8   2 -11        8.24        0.00     37.66 o 
   1   3 -11      400.09      396.50      9.01 o 
   2   3 -11      975.94      981.44     20.94 o 
   3   3 -11      418.63      414.07     10.49 o 
   4   3 -11      428.28      391.84     17.21 o 
   5   3 -11       91.12       82.48      8.94 o 
   6   3 -11       38.71       32.08      9.95 o 
   7   3 -11       19.48       16.67     13.46 o 
   8   3 -11       69.78       75.95     14.48 o 
   1   4 -11       10.55       10.35      5.79 o 
   2   4 -11      836.24      813.72     14.43 o 
   3   4 -11      308.39      300.21      9.27 o 
   4   4 -11      588.80      533.25     12.79 o 
   5   4 -11      457.22      474.45     13.40 o 
   6   4 -11       66.85       60.66     10.35 o 
   7   4 -11       20.54        9.23     12.90 o 
   8   4 -11      281.83      307.95     17.99 o 
   1   5 -11      721.47      726.32     10.49 o 
   2   5 -11      941.81      943.18     14.96 o 
   3   5 -11     1389.13     1445.54     33.31 o 
   4   5 -11     1158.94     1107.51     23.96 o 
   5   5 -11      224.53      199.38     12.07 o 
   6   5 -11      105.30       92.05     11.10 o 
   7   5 -11       30.19       18.00     10.25 o 
   1   6 -11      100.28       94.38      7.62 o 
   2   6 -11       11.08       15.08      6.82 o 
   3   6 -11       18.88       16.16      7.68 o 
   4   6 -11      127.38      126.66      8.97 o 
   5   6 -11       22.63       12.05     11.79 o 
   6   6 -11       75.43       53.98     11.32 o 
   7   6 -11      110.89       94.61     12.91 o 
   1   7 -11      113.75      109.54      7.67 o 
   2   7 -11      257.64      252.91      8.91 o 
   3   7 -11      578.73      553.59     12.61 o 
   4   7 -11        6.85        0.00      9.62 o 
   5   7 -11       27.21       25.73     10.90 o 
   6   7 -11       43.78       26.40     12.15 o 
   7   7 -11       12.66       10.91     11.71 o 
   1   8 -11      172.15      164.70      8.37 o 
   2   8 -11      719.74      663.94     13.58 o 
   3   8 -11      337.29      309.21     11.11 o 
   4   8 -11      365.06      373.23     13.59 o 
   5   8 -11      168.26      166.49     11.70 o 
   6   8 -11      108.76      123.02     12.79 o 
   1   9 -11       98.41       88.41      7.66 o 
   2   9 -11      502.10      486.06     12.43 o 
   3   9 -11        8.74       14.27      9.50 o 
   4   9 -11      142.84      147.68     12.07 o 
   5   9 -11       23.92       21.13     12.43 o 
   1  10 -11       36.12       28.78      9.74 o 
   2  10 -11      224.87      225.30     12.22 o 
   3  10 -11       72.59       76.87     13.58 o 
   4  10 -11      123.35      141.71     13.95 o 
   1  11 -11       57.14       69.68     10.61 o 
   2  11 -11      201.07      198.35     12.81 o 
   3  11 -11        3.97        7.15     12.72 o 
   0   0 -10      627.79      704.78     20.39 o 
   2   0 -10      162.03      168.33     10.12 o 
   4   0 -10      145.36      136.13      9.77 o 
   6   0 -10      918.69      882.44     23.83 o 
   8   0 -10      149.34      108.98     28.05 o 
   0   1 -10      271.09      309.99     11.59 o 
   1   1 -10      211.69      248.31      7.81 o 
   2   1 -10      980.18     1100.67     21.43 o 
   3   1 -10      285.25      295.33      8.48 o 
   4   1 -10      306.06      295.32      8.61 o 
   5   1 -10      371.41      369.57     10.56 o 
   6   1 -10      534.18      496.73     13.79 o 
   7   1 -10       39.45       36.49     11.48 o 
   8   1 -10       18.18        1.17     18.59 o 
   9   1 -10      191.41      172.45     23.21 o 
   0   2 -10       60.71       67.94      9.15 o 
   1   2 -10       17.76       19.18      6.20 o 
   2   2 -10      540.89      596.32     10.40 o 
   3   2 -10      104.67      114.15      7.28 o 
   4   2 -10      139.78      131.57      7.72 o 
   5   2 -10      298.44      269.87     10.25 o 
   6   2 -10      543.36      520.64     11.94 o 
   7   2 -10       36.87       33.23     12.19 o 
   8   2 -10       98.34      105.76     20.75 o 
   9   2 -10      324.38      305.77     32.48 o 
   0   3 -10      674.85      756.31     22.87 o 
   1   3 -10      275.54      301.29      7.59 o 
   2   3 -10      106.72       97.85      6.57 o 
   3   3 -10      859.43      891.05     17.80 o 
   4   3 -10     1348.57     1398.96     27.80 o 
   5   3 -10      335.39      334.89     10.78 o 
   6   3 -10      986.86      967.43     17.62 o 
   7   3 -10       92.33       95.13     12.69 o 
   8   3 -10      225.41      218.26     16.09 o 
   9   3 -10       39.87       42.08     20.58 o 
   0   4 -10      858.37      908.06     13.94 o 
   1   4 -10      430.79      422.39      8.32 o 
   2   4 -10       92.23       93.05      6.47 o 
   3   4 -10      379.34      382.88      9.23 o 
   4   4 -10      405.04      386.63     11.76 o 
   5   4 -10       85.40       84.39      8.37 o 
   6   4 -10      454.88      425.97     13.67 o 
   7   4 -10       27.84       27.71      9.87 o 
   8   4 -10      352.09      348.42     17.70 o 
   0   5 -10      308.16      325.89     10.82 o 
   1   5 -10      411.27      421.66      8.43 o 
   2   5 -10      578.09      551.45      9.15 o 
   3   5 -10       31.02       24.87      6.33 o 
   4   5 -10      166.96      160.67      8.37 o 
   5   5 -10      206.09      191.11     11.37 o 
   6   5 -10      331.41      314.32     13.08 o 
   7   5 -10      193.70      176.51     11.49 o 
   8   5 -10      110.78      123.66     15.12 o 
   0   6 -10     1983.85     1867.11     29.02 o 
   1   6 -10        6.13        5.63      6.63 o 
   2   6 -10      959.66      921.11     12.27 o 
   3   6 -10      188.64      175.43      9.05 o 
   4   6 -10       11.13       11.50      7.41 o 
   5   6 -10       47.44       48.24      9.12 o 
   6   6 -10      416.70      426.08     15.77 o 
   7   6 -10       14.27       16.22     11.53 o 
   8   6 -10       90.49       69.39     16.00 o 
   0   7 -10     1149.62     1105.97     21.70 o 
   1   7 -10       33.19       28.45      6.75 o 
   2   7 -10      329.47      308.33      9.00 o 
   3   7 -10       42.16       36.90      8.47 o 
   4   7 -10      502.56      485.09     13.66 o 
   5   7 -10       72.31       81.35     10.08 o 
   6   7 -10      158.57      180.36     11.61 o 
   7   7 -10       92.01       91.02     12.26 o 
   0   8 -10     1542.36     1431.42     20.03 o 
   1   8 -10        6.12        4.26      5.96 o 
   2   8 -10       40.32       28.42      7.75 o 
   3   8 -10       12.86       15.08      7.76 o 
   4   8 -10       23.60       32.15      9.29 o 
   5   8 -10       35.88       31.24     10.29 o 
   6   8 -10       13.47        9.84      9.74 o 
   7   8 -10       45.86       48.26     10.44 o 
   0   9 -10     1481.95     1454.26     23.72 o 
   1   9 -10      113.32      100.32      7.13 o 
   2   9 -10      249.91      232.18     10.56 o 
   3   9 -10       77.05       82.72     11.32 o 
   4   9 -10       64.85       60.33     11.47 o 
   5   9 -10       21.55       22.82     10.96 o 
   6   9 -10      267.47      292.68     15.02 o 
   0  10 -10      330.89      330.26     14.29 o 
   1  10 -10       55.92       47.26      8.58 o 
   2  10 -10       28.64       23.15      9.66 o 
   3  10 -10       34.75       30.34     11.71 o 
   4  10 -10      103.91      112.19     12.58 o 
   5  10 -10       40.14       47.96     12.25 o 
   0  11 -10      243.17      231.77     12.94 o 
   1  11 -10       14.70        8.28      8.58 o 
   2  11 -10       29.84       20.47     11.63 o 
   3  11 -10        1.72        4.22     11.97 o 
   4  11 -10       20.00       24.77     12.22 o 
   0  12 -10      266.64      306.88     14.87 o 
   1  12 -10        1.63        0.00      8.93 o 
   2  12 -10       39.51       30.69     12.48 o 
   2   0  -9     1123.34     1271.22     38.63 o 
   4   0  -9     5357.79     5747.88     98.93 o 
   6   0  -9      926.59      903.11     22.85 o 
   8   0  -9      745.14      678.91     42.73 o 
   1   1  -9      461.17      554.71     11.72 o 
   2   1  -9      881.90      927.20     29.00 o 
   3   1  -9      110.90      123.17      6.67 o 
   4   1  -9     2217.77     2350.03     58.48 o 
   5   1  -9       30.63       23.51      7.11 o 
   6   1  -9      133.73      116.95      9.65 o 
   7   1  -9      241.57      228.96     13.94 o 
   8   1  -9       46.29       37.94     18.82 o 
   9   1  -9        1.71        0.00     18.53 o 
   1   2  -9      531.88      615.65     10.97 o 
   2   2  -9      525.98      573.47     13.95 o 
   3   2  -9      301.27      326.58      9.26 o 
   4   2  -9     1235.09     1152.02     12.87 o 
   5   2  -9      182.44      163.66      8.49 o 
   6   2  -9       20.60       25.24      8.56 o 
   7   2  -9       77.39       63.79     12.14 o 
   8   2  -9      148.70      169.13     21.13 o 
   9   2  -9       62.41       74.30     19.42 o 
   1   3  -9        8.18       10.35      4.67 o 
   2   3  -9      306.86      323.57      7.75 o 
   3   3  -9      517.30      492.99      9.01 o 
   4   3  -9      174.09      197.37      7.77 o 
   5   3  -9       98.87       95.22      8.30 o 
   6   3  -9      174.21      159.71     10.37 o 
   7   3  -9      282.43      266.00     14.74 o 
   8   3  -9      372.52      369.30     16.33 o 
   9   3  -9       45.29       42.50     18.06 o 
   1   4  -9      314.09      320.53      6.76 o 
   2   4  -9       73.32       64.20      6.02 o 
   3   4  -9      244.73      247.42      7.60 o 
   4   4  -9      347.83      308.77      8.73 o 
   5   4  -9       14.22       10.97      6.94 o 
   6   4  -9      257.51      256.43     11.46 o 
   7   4  -9       22.57       20.67      8.93 o 
   8   4  -9      406.96      359.55     16.70 o 
   9   4  -9       12.21        0.00     19.46 o 
   1   5  -9      129.20      142.55      5.87 o 
   2   5  -9      807.90      807.35      9.79 o 
   3   5  -9       70.33       65.57      6.19 o 
   4   5  -9      612.32      574.30     10.82 o 
   5   5  -9      696.70      667.52     12.92 o 
   6   5  -9       39.98       31.46      8.12 o 
   7   5  -9       60.37       57.45      9.90 o 
   8   5  -9      396.61      402.54     17.20 o 
   9   5  -9       57.23       71.44     20.03 o 
   1   6  -9       97.45       98.59      6.34 o 
   2   6  -9     1295.41     1237.49     13.15 o 
   3   6  -9       35.06       30.66      7.28 o 
   4   6  -9      614.50      613.35     11.14 o 
   5   6  -9       35.21       22.14      8.61 o 
   6   6  -9       24.53       20.60      8.32 o 
   7   6  -9       91.31      104.42      9.93 o 
   8   6  -9      149.16      153.86     14.81 o 
   1   7  -9     1199.36     1160.82     12.21 o 
   2   7  -9      232.92      199.10      7.66 o 
   3   7  -9      769.81      760.50     13.56 o 
   4   7  -9      218.90      199.19     10.42 o 
   5   7  -9       31.49       24.27      9.02 o 
   6   7  -9       11.13       11.68      9.36 o 
   7   7  -9        4.33       11.42      9.82 o 
   8   7  -9      191.69      232.83     13.30 o 
   1   8  -9       88.81       85.82      6.46 o 
   2   8  -9     1171.89     1069.35     14.48 o 
   3   8  -9       16.49       12.08      7.54 o 
   4   8  -9       30.92       25.41      9.13 o 
   5   8  -9       34.52       35.20      9.25 o 
   6   8  -9      114.43      115.90     10.87 o 
   7   8  -9      165.83      171.00     11.61 o 
   1   9  -9      422.40      393.12      9.31 o 
   2   9  -9      459.32      416.37     11.64 o 
   3   9  -9      206.07      203.56     11.82 o 
   4   9  -9      112.09      115.08     11.73 o 
   5   9  -9        1.63        0.45     10.68 o 
   6   9  -9        4.15        3.68     11.01 o 
   7   9  -9       15.00        3.95     11.74 o 
   1  10  -9       34.75       26.26      7.04 o 
   2  10  -9      130.68      132.64     10.31 o 
   3  10  -9       97.33       86.47     12.13 o 
   4  10  -9        9.83       11.28     11.08 o 
   5  10  -9       35.59       44.57     11.99 o 
   6  10  -9        9.78        3.35     11.71 o 
   1  11  -9       44.50       32.87      8.40 o 
   2  11  -9      250.94      233.67     12.41 o 
   3  11  -9       50.90       49.96     12.10 o 
   4  11  -9      241.08      235.72     14.55 o 
   5  11  -9       44.92       54.39     12.65 o 
   1  12  -9       30.63       38.60      8.83 o 
   2  12  -9      327.73      381.09     14.72 o 
   3  12  -9       99.50      118.45     13.78 o 
   4  12  -9      676.55      789.77     20.22 o 
   1  13  -9       13.06       13.58     10.56 o 
   0   0  -8     1317.33     1582.69     23.77 o 
   2   0  -8      964.56     1139.57     35.67 o 
   4   0  -8      699.05      678.68     14.08 o 
   6   0  -8     3916.90     3744.21     59.90 o 
   8   0  -8      765.35      690.34     41.22 o 
  10   0  -8      105.61      125.16     30.21 o 
   0   1  -8      443.28      571.16     11.46 o 
   1   1  -8        3.64        0.66      4.76 o 
   2   1  -8      828.24      987.12     23.60 o 
   3   1  -8       88.19       97.37      5.84 o 
   4   1  -8      322.78      299.67      7.27 o 
   5   1  -8       36.11       46.01      5.96 o 
   6   1  -8     1691.21     1623.70     20.07 o 
   7   1  -8       55.43       50.28     11.01 o 
   8   1  -8      288.02      259.84     22.35 o 
   9   1  -8      204.13      181.03     22.18 o 
  10   1  -8       43.14       53.93     21.11 o 
   0   2  -8      328.05      410.71      9.26 o 
   1   2  -8       66.83       66.69      4.53 o 
   2   2  -8       24.72       26.07      5.15 o 
   3   2  -8      111.90      109.77      5.96 o 
   4   2  -8      255.19      245.16      7.01 o 
   5   2  -8      126.39      126.47      7.59 o 
   6   2  -8      229.36      214.71      9.97 o 
   7   2  -8       26.43       17.10     10.31 o 
   8   2  -8        6.74        5.79     17.00 o 
   9   2  -8      179.92      174.04     21.15 o 
  10   2  -8      138.59      158.62     21.83 o 
   0   3  -8     1075.89     1368.54     16.04 o 
   1   3  -8      198.14      192.94      5.32 o 
   2   3  -8      243.78      261.43      6.96 o 
   3   3  -8      123.26      132.72      5.87 o 
   4   3  -8      310.82      333.62      7.64 o 
   5   3  -8      173.81      163.02      7.56 o 
   6   3  -8     1116.30     1083.17     15.35 o 
   7   3  -8       62.79       59.49     11.60 o 
   8   3  -8      230.37      228.03     21.32 o 
   9   3  -8      252.21      269.85     22.86 o 
   0   4  -8     1126.29     1167.55     16.40 o 
   1   4  -8      699.87      759.46      9.17 o 
   2   4  -8      573.35      590.54      9.03 o 
   3   4  -8       49.00       54.11      5.88 o 
   4   4  -8      546.97      503.10      9.50 o 
   5   4  -8      502.59      481.88     11.53 o 
   6   4  -8     1268.66     1206.08     16.36 o 
   7   4  -8       70.43       67.59      8.67 o 
   8   4  -8      213.06      229.35     14.50 o 
   9   4  -8       41.16       36.06     18.61 o 
   0   5  -8     4063.46     4254.72     68.64 o 
   1   5  -8      121.62      129.07      5.57 o 
   2   5  -8      799.75      788.32      8.75 o 
   3   5  -8      263.12      275.40      7.20 o 
   4   5  -8       18.73       18.78      5.95 o 
   5   5  -8       26.66       24.83      7.42 o 
   6   5  -8       30.87       28.23      8.06 o 
   7   5  -8       46.55       35.56      8.55 o 
   8   5  -8        6.64        9.13     10.51 o 
   9   5  -8       85.45       99.20     19.45 o 
   0   6  -8     3894.66     3877.27     45.76 o 
   1   6  -8       29.46       26.64      5.50 o 
   2   6  -8      907.54      833.72     10.32 o 
   3   6  -8      468.01      446.23     10.54 o 
   4   6  -8       73.30       65.73      6.47 o 
   5   6  -8       90.42       91.93      8.15 o 
   6   6  -8      128.60      149.87      9.12 o 
   7   6  -8        4.86       10.17      8.28 o 
   8   6  -8      104.30      104.94      9.74 o 
   9   6  -8        0.14        0.00     11.12 o 
   0   7  -8     5267.56     4928.36     34.64 o 
   1   7  -8      345.52      338.68      7.81 o 
   2   7  -8     1085.59     1035.13     11.11 o 
   3   7  -8      124.58      120.52      8.20 o 
   4   7  -8       55.07       55.62      8.63 o 
   5   7  -8      131.03      112.07      9.51 o 
   6   7  -8      187.24      173.92     10.49 o 
   7   7  -8       53.25       47.81      9.45 o 
   8   7  -8       77.65       91.26     10.97 o 
   0   8  -8     1793.31     1613.84     19.15 o 
   1   8  -8       88.61       82.06      6.13 o 
   2   8  -8      927.00      878.73     10.80 o 
   3   8  -8      190.09      177.20      8.85 o 
   4   8  -8       99.30       90.14      9.40 o 
   5   8  -8       10.95        6.26      8.61 o 
   6   8  -8      270.19      289.34     12.16 o 
   7   8  -8       16.72       13.04      9.64 o 
   8   8  -8       69.46       69.66     12.24 o 
   0   9  -8      480.87      415.58     13.41 o 
   1   9  -8       95.06       85.06      6.92 o 
   2   9  -8      166.54      161.99      8.90 o 
   3   9  -8       16.14        4.21     10.16 o 
   4   9  -8      167.24      175.72     12.11 o 
   5   9  -8       19.78       27.57     10.76 o 
   6   9  -8      169.65      208.67     13.56 o 
   7   9  -8       20.36       18.38     11.42 o 
   0  10  -8      199.11      188.83     11.42 o 
   1  10  -8      112.06      102.72      7.54 o 
   2  10  -8       23.25       25.02      7.62 o 
   3  10  -8       72.88       58.59     11.16 o 
   4  10  -8       78.50       87.76     11.87 o 
   5  10  -8       14.59       17.07     11.05 o 
   6  10  -8      197.60      237.21     14.43 o 
   0  11  -8      295.48      309.76     13.55 o 
   1  11  -8        0.12        0.00      7.45 o 
   2  11  -8       89.15       82.26     10.58 o 
   3  11  -8       11.98        6.74     11.46 o 
   4  11  -8       40.70       43.31     11.36 o 
   5  11  -8      109.34      122.19     12.99 o 
   6  11  -8      213.31      250.79     15.09 o 
   0  12  -8       33.98       42.38     10.96 o 
   1  12  -8       20.21       22.80      8.38 o 
   2  12  -8       29.93       39.89     10.33 o 
   3  12  -8       13.23       11.42     11.41 o 
   4  12  -8       47.14       62.39     12.48 o 
   0  13  -8      385.11      383.89     20.81 o 
   1  13  -8       43.78       52.62     10.53 o 
   2  13  -8      112.79      112.19     11.71 o 
   3  13  -8       11.79       12.93     12.96 o 
   2   0  -7       51.67       62.02      5.64 o 
   4   0  -7     1024.08     1068.73     36.98 o 
   6   0  -7      205.09      211.62     13.51 o 
   8   0  -7      226.90      220.12     28.27 o 
  10   0  -7       82.72      114.59     29.56 o 
   1   1  -7      423.30      575.34      7.48 o 
   2   1  -7     2013.82     2336.90     43.22 o 
   3   1  -7       38.09       40.47      4.42 o 
   4   1  -7     1989.32     1968.87     28.76 o 
   5   1  -7       91.15       80.48      5.38 o 
   6   1  -7       54.60       47.84      7.17 o 
   7   1  -7      253.41      251.54     12.77 o 
   8   1  -7      339.74      323.96     22.20 o 
   9   1  -7      262.41      264.09     22.88 o 
  10   1  -7      130.13      147.42     20.98 o 
   1   2  -7       28.49       31.45      3.83 o 
   2   2  -7     2836.58     3136.20     51.38 o 
   3   2  -7       44.78       51.81      4.80 o 
   4   2  -7     3231.15     3486.51     58.43 o 
   5   2  -7      451.44      438.48      8.85 o 
   6   2  -7      474.72      478.27     10.88 o 
   7   2  -7      701.28      680.46     15.24 o 
   8   2  -7      243.01      251.41     20.88 o 
   9   2  -7       47.25       51.36     17.85 o 
  10   2  -7      181.97      179.14     25.57 o 
   1   3  -7     1099.16     1233.48     13.82 o 
   2   3  -7      115.07      140.71      5.04 o 
   3   3  -7      223.57      228.50      5.97 o 
   4   3  -7     1279.17     1169.33     12.49 o 
   5   3  -7       86.59       88.28      6.58 o 
   6   3  -7      133.43      129.67      8.36 o 
   7   3  -7      615.22      601.90     14.93 o 
   8   3  -7      283.19      273.95     16.60 o 
   9   3  -7       60.70       39.25     18.00 o 
  10   3  -7      139.85      125.76     21.42 o 
   1   4  -7     1950.79     2176.98     28.12 o 
   2   4  -7      251.11      256.82      6.00 o 
   3   4  -7     1041.56     1038.22      9.86 o 
   4   4  -7      229.03      223.99      7.16 o 
   5   4  -7      117.18      107.76      7.52 o 
   6   4  -7      173.94      174.14      8.93 o 
   7   4  -7       32.54       22.86      7.60 o 
   8   4  -7      200.01      202.33     12.19 o 
   9   4  -7       78.45       71.22     14.94 o 
  10   4  -7       91.47      100.92     19.40 o 
   1   5  -7      633.84      697.00      7.75 o 
   2   5  -7     2407.98     2447.62     30.30 o 
   3   5  -7      497.07      501.16      7.76 o 
   4   5  -7      200.28      172.15      6.86 o 
   5   5  -7       87.93       83.67      7.63 o 
   6   5  -7       67.79       72.66      7.82 o 
   7   5  -7      158.22      151.76      9.17 o 
   8   5  -7       59.27       61.54     10.60 o 
   9   5  -7       76.96       67.09     14.56 o 
   1   6  -7       30.82       31.57      4.89 o 
   2   6  -7      902.58      825.92     11.87 o 
   3   6  -7      198.65      175.76      6.78 o 
   4   6  -7       74.41       78.41      6.87 o 
   5   6  -7       18.79       17.35      7.05 o 
   6   6  -7      300.54      299.33     10.03 o 
   7   6  -7      359.56      355.40     10.90 o 
   8   6  -7       72.57       89.34      9.17 o 
   9   6  -7       40.69       30.12     11.29 o 
   1   7  -7      185.13      171.31      6.35 o 
   2   7  -7     1986.93     1893.90     14.03 o 
   3   7  -7      194.95      192.10      7.76 o 
   4   7  -7      147.21      138.54      9.08 o 
   5   7  -7      461.42      442.37     12.23 o 
   6   7  -7      130.59      130.39      9.66 o 
   7   7  -7      184.64      177.38     10.42 o 
   8   7  -7      320.93      329.24     13.45 o 
   9   7  -7        9.09        6.47     12.48 o 
   1   8  -7      297.77      271.77      7.22 o 
   2   8  -7      574.31      507.54      8.50 o 
   3   8  -7      101.97       96.58      7.21 o 
   4   8  -7      219.30      207.49     10.19 o 
   5   8  -7      147.54      134.99      9.76 o 
   6   8  -7       83.52       85.38      9.58 o 
   7   8  -7       92.67       77.86     10.97 o 
   8   8  -7      426.59      481.01     15.90 o 
   1   9  -7       64.54       55.34      6.50 o 
   2   9  -7       89.64       76.32      7.58 o 
   3   9  -7       21.82       20.75      8.62 o 
   4   9  -7      548.14      532.55     14.78 o 
   5   9  -7       32.31       22.63     10.13 o 
   6   9  -7       45.85       29.23     10.79 o 
   7   9  -7       51.92       49.50     11.17 o 
   8   9  -7      197.32      251.45     14.32 o 
   1  10  -7       32.82       31.44      6.53 o 
   2  10  -7      380.63      350.92     10.40 o 
   3  10  -7       86.43       87.30     10.00 o 
   4  10  -7       76.91       81.15     10.69 o 
   5  10  -7        2.80        1.76     10.53 o 
   6  10  -7      138.34      149.40     12.44 o 
   7  10  -7        6.93       14.16     11.95 o 
   1  11  -7      146.08      142.19      8.87 o 
   2  11  -7      302.18      299.92     12.26 o 
   3  11  -7       38.12       41.58      9.95 o 
   4  11  -7      178.65      191.75     12.94 o 
   5  11  -7       11.04        9.75     11.46 o 
   6  11  -7        9.27        2.50     11.62 o 
   1  12  -7      109.56      114.74      9.06 o 
   2  12  -7       47.61       48.78      9.87 o 
   3  12  -7       11.23       17.07      9.99 o 
   4  12  -7      160.14      140.00     12.98 o 
   5  12  -7       34.80       40.87     12.23 o 
   1  13  -7       45.07       28.80      9.98 o 
   2  13  -7      232.93      239.34     12.87 o 
   3  13  -7       33.91       33.79     10.54 o 
   4  13  -7      407.42      481.79     17.45 o 
   1  14  -7      141.52      142.52     11.77 o 
   0   0  -6     1045.95     1311.07     29.38 o 
   2   0  -6       25.13       23.12      4.86 o 
   4   0  -6      121.41      119.94      6.29 o 
   6   0  -6     2004.06     1953.23     23.49 o 
   8   0  -6     1035.92     1024.62     44.24 o 
  10   0  -6      394.79      394.91     36.25 o 
   0   1  -6      203.08      264.07      6.75 o 
   1   1  -6      445.56      548.79      9.04 o 
   2   1  -6     1993.00     2312.21     38.28 o 
   3   1  -6      426.27      468.34      9.77 o 
   4   1  -6     1533.82     1546.60     19.10 o 
   5   1  -6       29.63       27.55      4.18 o 
   6   1  -6     1616.22     1533.01     13.39 o 
   7   1  -6      223.66      229.16     14.99 o 
   8   1  -6      202.09      203.27     15.63 o 
   9   1  -6      595.02      594.45     27.31 o 
  10   1  -6       54.70       62.74     19.06 o 
   0   2  -6      206.90      215.56      7.97 o 
   1   2  -6     1624.84     2023.90     26.42 o 
   2   2  -6      618.65      658.86     13.08 o 
   3   2  -6      414.08      428.47      6.42 o 
   4   2  -6      172.10      163.63      4.97 o 
   5   2  -6      214.85      207.03      6.83 o 
   6   2  -6     1801.54     1741.13     16.59 o 
   7   2  -6      567.02      534.76     13.91 o 
   8   2  -6      433.72      401.46     17.59 o 
   9   2  -6      254.48      240.73     17.03 o 
  10   2  -6        7.29       17.63     17.27 o 
   0   3  -6     2482.17     2688.56     59.71 o 
   1   3  -6     2680.87     3169.80     51.68 o 
   2   3  -6     2120.58     2202.89     54.65 o 
   3   3  -6      411.07      431.10      6.38 o 
   4   3  -6      102.62      119.34      4.99 o 
   5   3  -6      481.02      497.47      8.74 o 
   6   3  -6      864.72      776.63     12.42 o 
   7   3  -6      737.04      651.20     15.00 o 
   8   3  -6      265.94      245.17     15.93 o 
   9   3  -6       47.93       50.88     13.57 o 
  10   3  -6      164.85      183.71     17.16 o 
   0   4  -6     1369.26     1158.72     17.06 o 
   1   4  -6      269.28      308.21      5.28 o 
   2   4  -6      604.75      654.08      8.50 o 
   3   4  -6       62.35       70.71      4.26 o 
   4   4  -6      311.45      306.42      7.15 o 
   5   4  -6       24.89       19.02      6.22 o 
   6   4  -6      882.89      890.53     13.44 o 
   7   4  -6      152.74      133.30      8.17 o 
   8   4  -6       72.27       69.41      9.78 o 
   9   4  -6       49.87       47.64     13.53 o 
  10   4  -6       87.65       95.46     15.46 o 
   0   5  -6     1301.01     1127.29     12.02 o 
   1   5  -6      363.18      381.23      5.81 o 
   2   5  -6      330.98      361.09      6.27 o 
   3   5  -6      150.48      168.38      5.06 o 
   4   5  -6      796.04      800.56      9.53 o 
   5   5  -6      242.04      241.06      8.55 o 
   6   5  -6      195.56      185.41      8.62 o 
   7   5  -6      115.91      124.07      8.39 o 
   8   5  -6       62.04       62.92     10.17 o 
   9   5  -6      120.26      123.05     14.85 o 
  10   5  -6       16.17       18.03     14.37 o 
   0   6  -6     5312.78     4959.78     64.52 o 
   1   6  -6      130.93      132.12      5.29 o 
   2   6  -6     1884.87     1811.17     21.40 o 
   3   6  -6      182.23      179.67      6.42 o 
   4   6  -6       98.49       94.28      7.11 o 
   5   6  -6       62.15       63.26      7.20 o 
   6   6  -6      189.77      172.02      8.76 o 
   7   6  -6       14.44       16.75      7.51 o 
   8   6  -6       95.86       99.24      9.18 o 
   9   6  -6      116.72      111.95     11.77 o 
   0   7  -6     2665.98     2562.58     20.32 o 
   1   7  -6      583.31      542.81      7.85 o 
   2   7  -6      426.44      398.94      7.50 o 
   3   7  -6      168.67      177.42      7.19 o 
   4   7  -6      168.40      159.16      8.90 o 
   5   7  -6      354.43      351.17     10.91 o 
   6   7  -6      168.72      164.74      9.44 o 
   7   7  -6      385.17      349.94     11.86 o 
   8   7  -6      111.57      126.09     10.05 o 
   9   7  -6       11.98       13.54     11.83 o 
   0   8  -6      953.66      840.71     13.39 o 
   1   8  -6      163.68      156.97      5.96 o 
   2   8  -6       72.99       71.60      5.77 o 
   3   8  -6      312.92      283.41      8.29 o 
   4   8  -6      745.15      730.87     12.47 o 
   5   8  -6      160.33      158.94     10.93 o 
   6   8  -6      123.86      125.52     10.84 o 
   7   8  -6      150.33      155.79     11.74 o 
   8   8  -6       19.76       24.68     10.08 o 
   9   8  -6       11.64       22.62     12.21 o 
   0   9  -6     1594.58     1454.95     19.19 o 
   1   9  -6      167.08      157.78      7.09 o 
   2   9  -6     1176.06     1100.98     14.29 o 
   3   9  -6      187.72      187.61     10.44 o 
   4   9  -6       96.74       84.31      9.16 o 
   5   9  -6      220.19      231.18     12.19 o 
   6   9  -6      297.62      321.90     13.80 o 
   7   9  -6       75.85       83.60     11.36 o 
   8   9  -6      176.73      203.29     13.28 o 
   0  10  -6     1725.84     1588.90     22.44 o 
   1  10  -6      164.56      145.43      7.32 o 
   2  10  -6      717.55      643.59     12.25 o 
   3  10  -6      438.51      434.74     13.19 o 
   4  10  -6       13.24       18.76      8.97 o 
   5  10  -6      253.28      248.53     13.06 o 
   6  10  -6      285.83      307.80     14.02 o 
   7  10  -6       59.60       58.01     11.66 o 
   0  11  -6      244.27      249.16     11.52 o 
   1  11  -6       14.10       12.92      7.19 o 
   2  11  -6       27.03       21.99      9.26 o 
   3  11  -6       14.59       21.68      9.53 o 
   4  11  -6      215.13      204.19     11.76 o 
   5  11  -6       16.68       16.23     10.87 o 
   6  11  -6      177.79      198.22     13.76 o 
   7  11  -6      118.79      115.52     12.88 o 
   0  12  -6       65.05       58.67      9.90 o 
   1  12  -6        8.44       13.26      7.76 o 
   2  12  -6       19.93       21.08      9.67 o 
   3  12  -6       96.32       82.87     10.88 o 
   4  12  -6       63.09       57.69     10.48 o 
   5  12  -6       47.00       55.25     12.32 o 
   6  12  -6      261.52      313.75     15.72 o 
   0  13  -6      456.15      461.42     20.26 o 
   1  13  -6       57.81       51.73      9.77 o 
   2  13  -6      299.95      313.44     13.60 o 
   3  13  -6       15.14       16.95     10.77 o 
   4  13  -6       42.57       55.05     11.20 o 
   0  14  -6      111.81      142.23     17.01 o 
   1  14  -6       21.43       20.29      9.49 o 
   2  14  -6       27.56       25.88     10.45 o 
   2   0  -5      132.26      126.06      5.43 o 
   4   0  -5     1153.37     1246.74     21.98 o 
   6   0  -5      512.25      536.67     12.94 o 
   8   0  -5     1695.65     1662.63     69.27 o 
  10   0  -5      435.69      385.20     35.39 o 
   1   1  -5      455.02      542.37      7.96 o 
   2   1  -5      643.09      650.28     12.00 o 
   3   1  -5      303.90      336.74      5.60 o 
   4   1  -5     1197.80     1130.72     11.04 o 
   5   1  -5      431.71      394.73      5.89 o 
   6   1  -5      341.80      343.88      7.84 o 
   7   1  -5      536.84      545.05     15.14 o 
   8   1  -5      494.47      508.28     20.37 o 
   9   1  -5      319.10      314.12     17.74 o 
  10   1  -5      161.41      180.25     16.77 o 
  11   1  -5        6.67       33.36     24.92 o 
   1   2  -5      843.35     1005.67     13.07 o 
   2   2  -5     2097.64     2219.05     39.56 o 
   3   2  -5     2734.92     2926.54     39.54 o 
   4   2  -5     4762.36     4757.66     37.19 o 
   5   2  -5      198.58      169.90      5.53 o 
   6   2  -5      493.97      497.01      9.16 o 
   7   2  -5      416.47      415.36     12.02 o 
   8   2  -5      102.92       90.15     13.23 o 
   9   2  -5        6.51        0.94     12.87 o 
  10   2  -5      219.31      211.29     17.61 o 
   1   3  -5      484.82      548.72     10.94 o 
   2   3  -5      685.93      705.87     12.24 o 
   3   3  -5      776.34      806.41      8.99 o 
   4   3  -5     1179.50     1172.16     11.02 o 
   5   3  -5      555.71      507.62      8.24 o 
   6   3  -5        2.42        0.84      6.36 o 
   7   3  -5      121.25      111.20      7.70 o 
   8   3  -5      475.89      482.63     18.77 o 
   9   3  -5        3.28        5.31     12.86 o 
  10   3  -5      186.13      190.78     16.94 o 
   1   4  -5     2856.28     3100.26     36.11 o 
   2   4  -5     1968.35     1869.51     19.47 o 
   3   4  -5     3430.48     3434.31     25.67 o 
   4   4  -5      191.45      159.49      5.27 o 
   5   4  -5       87.52       88.11      6.72 o 
   6   4  -5       13.22       11.65      6.59 o 
   7   4  -5      168.86      162.39      8.50 o 
   8   4  -5      213.43      211.19     11.20 o 
   9   4  -5       14.22       14.07     12.57 o 
  10   4  -5      273.17      284.27     19.82 o 
   1   5  -5     1563.96     1680.27     11.68 o 
   2   5  -5     1653.83     1562.72     13.95 o 
   3   5  -5      864.66      912.70      8.87 o 
   4   5  -5      696.84      683.39      8.79 o 
   5   5  -5      157.51      177.53      7.68 o 
   6   5  -5       26.76       28.94      6.87 o 
   7   5  -5      542.85      525.46     11.65 o 
   8   5  -5      213.27      224.20     11.61 o 
   9   5  -5        5.98        1.83     12.53 o 
  10   5  -5      457.53      518.50     22.60 o 
   1   6  -5      111.65      121.53      4.63 o 
   2   6  -5      606.40      571.14      6.89 o 
   3   6  -5      425.21      417.03      7.27 o 
   4   6  -5      734.81      698.22     10.44 o 
   5   6  -5      174.92      178.92      7.94 o 
   6   6  -5      216.54      217.04      8.76 o 
   7   6  -5       68.57       65.83      7.59 o 
   8   6  -5      654.75      661.84     13.61 o 
   9   6  -5        1.59        0.00     13.02 o 
  10   6  -5      519.81      594.35     56.11 o 
   1   7  -5       24.46       26.53      4.37 o 
   2   7  -5      211.73      204.37      5.87 o 
   3   7  -5       21.70       19.69      5.44 o 
   4   7  -5       46.64       54.56      6.98 o 
   5   7  -5      400.71      393.43     10.97 o 
   6   7  -5      195.38      197.79      9.66 o 
   7   7  -5        1.70        2.08      7.67 o 
   8   7  -5      135.20      153.26      9.95 o 
   9   7  -5       53.32       54.76     12.02 o 
   1   8  -5      247.66      237.82      6.47 o 
   2   8  -5      619.53      576.23      8.85 o 
   3   8  -5       36.56       28.94      8.04 o 
   4   8  -5       73.26       68.60      8.51 o 
   5   8  -5       59.82       54.65      9.26 o 
   6   8  -5      266.59      281.79     12.09 o 
   7   8  -5        7.40        0.00      9.47 o 
   8   8  -5       72.27       73.02     10.86 o 
   9   8  -5       16.22        9.37     11.04 o 
   1   9  -5      132.42      125.42      6.42 o 
   2   9  -5      888.16      808.04     12.29 o 
   3   9  -5      334.73      333.03     11.57 o 
   4   9  -5     1283.61     1236.43     17.19 o 
   5   9  -5       92.96       82.61      9.31 o 
   6   9  -5       33.62       28.16      9.79 o 
   7   9  -5       96.74       88.20     11.28 o 
   8   9  -5      225.25      250.63     13.59 o 
   1  10  -5      175.48      178.86      7.35 o 
   2  10  -5      331.81      303.58      9.53 o 
   3  10  -5      661.89      618.65     14.51 o 
   4  10  -5      497.39      467.04     13.16 o 
   5  10  -5       79.24       75.32      9.58 o 
   6  10  -5       38.44       33.13     10.92 o 
   7  10  -5       69.09       62.45     11.50 o 
   8  10  -5       59.42       80.22     12.06 o 
   1  11  -5      128.62      116.82      8.16 o 
   2  11  -5      425.23      407.08     12.93 o 
   3  11  -5      109.02      101.48     10.31 o 
   4  11  -5      602.28      581.82     14.71 o 
   5  11  -5       53.61       60.66     10.20 o 
   6  11  -5      101.91      106.13     12.19 o 
   7  11  -5       66.86       66.05     12.09 o 
   1  12  -5      105.30       96.11      8.23 o 
   2  12  -5      274.47      288.04     12.29 o 
   3  12  -5      144.84      144.88     11.37 o 
   4  12  -5      329.29      358.23     13.74 o 
   5  12  -5       16.99       15.45     10.12 o 
   6  12  -5        4.60        0.00     11.71 o 
   1  13  -5      238.38      247.08     11.91 o 
   2  13  -5       20.84       26.42      9.71 o 
   3  13  -5       23.57       12.39     10.25 o 
   4  13  -5      147.22      190.55     12.59 o 
   5  13  -5       22.95        9.52     10.90 o 
   1  14  -5      165.77      184.94     12.04 o 
   2  14  -5       68.39       91.39     10.95 o 
   3  14  -5        9.58       15.64     10.36 o 
   0   0  -4     8863.75    12172.22     50.97 o 
   2   0  -4      309.10      321.20      6.73 o 
   4   0  -4     2721.07     2809.45     22.74 o 
   6   0  -4     1779.27     1692.90     28.17 o 
   8   0  -4      503.88      504.51     31.83 o 
  10   0  -4      444.96      560.45     55.46 o 
   0   1  -4      689.28      972.51     14.61 o 
   1   1  -4      303.42      385.41      6.93 o 
   2   1  -4      185.67      200.02      6.44 o 
   3   1  -4      535.38      589.03      5.39 o 
   4   1  -4      187.15      198.60      3.86 o 
   5   1  -4      278.50      304.53      4.96 o 
   6   1  -4      530.00      506.13      8.48 o 
   7   1  -4       89.59       86.39      9.94 o 
   8   1  -4      216.42      220.25     12.78 o 
   9   1  -4      160.74      169.33     13.08 o 
  10   1  -4      323.88      348.46     16.78 o 
  11   1  -4       56.95       87.98     16.17 o 
   0   2  -4    18785.98    23482.84    283.88 o 
   1   2  -4     5227.33     6463.87     75.57 o 
   2   2  -4     1752.67     1872.44     39.68 o 
   3   2  -4      724.63      770.10     14.56 o 
   4   2  -4      192.18      201.78      4.03 o 
   5   2  -4      388.84      420.34      6.56 o 
   6   2  -4      256.31      218.90      7.01 o 
   7   2  -4      233.25      207.28      8.84 o 
   8   2  -4      300.44      329.41     13.82 o 
   9   2  -4      182.08      184.07     13.46 o 
  10   2  -4       52.69       59.14     15.32 o 
  11   2  -4       55.25       61.72     19.38 o 
   0   3  -4     9120.67    10013.13    115.01 o 
   1   3  -4      423.59      504.93     10.20 o 
   2   3  -4     1401.46     1384.83     18.88 o 
   3   3  -4       96.05      110.28      3.40 o 
   4   3  -4      662.93      688.45      6.72 o 
   5   3  -4      121.09      106.85      5.57 o 
   6   3  -4     1303.47     1226.07     13.90 o 
   7   3  -4      316.95      274.19      8.22 o 
   8   3  -4      516.43      493.03     18.54 o 
   9   3  -4      286.94      279.63     17.05 o 
  10   3  -4       79.83       97.34     15.13 o 
   0   4  -4     4225.89     4283.71     27.15 o 
   1   4  -4     1967.35     2143.97     32.43 o 
   2   4  -4      757.97      714.69      8.33 o 
   3   4  -4      822.94      875.85      6.67 o 
   4   4  -4      355.89      362.24      5.68 o 
   5   4  -4      216.57      225.31      6.35 o 
   6   4  -4      386.48      364.09      8.28 o 
   7   4  -4      176.76      151.69      7.90 o 
   8   4  -4      181.47      176.40     10.34 o 
   9   4  -4       33.14       26.33     12.84 o 
  10   4  -4       49.78       57.17     16.84 o 
   0   5  -4      911.52      799.47      9.62 o 
   1   5  -4     1282.74     1306.59     13.69 o 
   2   5  -4       56.12       73.44      3.73 o 
   3   5  -4       57.58       56.10      3.62 o 
   4   5  -4      560.29      549.04      7.31 o 
   5   5  -4      117.20      100.55      6.22 o 
   6   5  -4      304.22      290.03      8.57 o 
   7   5  -4      576.43      536.50     10.89 o 
   8   5  -4       55.39       56.45      7.95 o 
   9   5  -4        4.97        1.65     12.30 o 
  10   5  -4       68.75       78.43     19.24 o 
   0   6  -4       83.94       98.47      6.03 o 
   1   6  -4      323.85      297.29      5.05 o 
   2   6  -4      139.32      109.46      4.05 o 
   3   6  -4      196.71      190.99      5.35 o 
   4   6  -4      434.52      400.61      8.11 o 
   5   6  -4      129.15      130.00      6.74 o 
   6   6  -4     2156.87     2060.52     33.44 o 
   7   6  -4      101.17       98.93      7.81 o 
   8   6  -4      489.76      487.81     12.03 o 
   9   6  -4       49.71       44.33     16.43 o 
  10   6  -4       26.86       38.20     17.31 o 
   0   7  -4     1384.28     1241.63     19.66 o 
   1   7  -4       51.44       50.46      4.13 o 
   2   7  -4      181.78      161.06      5.16 o 
   3   7  -4       15.12       11.52      4.98 o 
   4   7  -4      936.37      897.16     12.17 o 
   5   7  -4       23.62       18.26      6.84 o 
   6   7  -4      920.19      871.82     20.98 o 
   7   7  -4       43.63       45.73      7.39 o 
   8   7  -4      280.73      288.82     11.02 o 
   9   7  -4        3.00        2.11     11.38 o 
   0   8  -4       49.48       36.24      7.08 o 
   1   8  -4      129.07      127.73      5.77 o 
   2   8  -4       90.45       77.77      5.35 o 
   3   8  -4      451.15      422.02     11.34 o 
   4   8  -4      345.61      324.98     10.46 o 
   5   8  -4       85.12       89.57      8.76 o 
   6   8  -4       32.54       20.81      9.16 o 
   7   8  -4       25.91       23.39      9.49 o 
   8   8  -4       25.80       16.84      9.41 o 
   9   8  -4       38.82       31.08      9.61 o 
   0   9  -4      738.24      666.31     14.12 o 
   1   9  -4       27.71       27.39      5.44 o 
   2   9  -4      288.14      258.76      8.38 o 
   3   9  -4      217.13      207.60     10.32 o 
   4   9  -4       90.63       78.90      8.96 o 
   5   9  -4      249.20      269.65     10.93 o 
   6   9  -4       81.48       96.48     10.35 o 
   7   9  -4       30.74       33.48     10.57 o 
   8   9  -4       72.64       61.89     10.75 o 
   9   9  -4      118.62      143.30     12.31 o 
   0  10  -4     1578.89     1452.87     23.99 o 
   1  10  -4      471.14      444.66      8.80 o 
   2  10  -4     1063.13      997.99     13.49 o 
   3  10  -4      104.74       93.05      9.57 o 
   4  10  -4       48.33       47.75      8.90 o 
   5  10  -4      139.41      139.67     10.45 o 
   6  10  -4      515.55      554.47     15.86 o 
   7  10  -4      153.96      196.41     12.85 o 
   8  10  -4      195.41      236.36     13.77 o 
   0  11  -4     1810.05     1773.51     22.00 o 
   1  11  -4      181.47      177.74      7.38 o 
   2  11  -4     1042.01     1028.75     17.20 o 
   3  11  -4       62.26       56.25      9.69 o 
   4  11  -4       30.16       33.55      9.17 o 
   5  11  -4       40.23       40.40     10.03 o 
   6  11  -4      757.21      868.68     21.23 o 
   7  11  -4       97.33      106.47     12.16 o 
   0  12  -4     1332.71     1392.93     21.12 o 
   1  12  -4       12.45       10.57      7.39 o 
   2  12  -4       37.54       36.47      9.61 o 
   3  12  -4       42.81       37.32      9.28 o 
   4  12  -4      145.79      146.29     11.06 o 
   5  12  -4       37.25       34.87      9.96 o 
   6  12  -4      327.90      353.73     14.21 o 
   0  13  -4       65.39       52.68     10.55 o 
   1  13  -4        9.32        5.31      9.13 o 
   2  13  -4       28.80       28.29      9.48 o 
   3  13  -4       14.86       15.86      9.92 o 
   4  13  -4       51.54       59.10     10.50 o 
   5  13  -4       80.53      103.92     11.22 o 
   0  14  -4      220.65      259.57     18.33 o 
   1  14  -4        8.98        5.98      9.87 o 
   2  14  -4       11.52        4.54     10.18 o 
   3  14  -4        5.90        1.23     10.05 o 
   4  14  -4      121.01      152.15     12.67 o 
   0  15  -4      418.85      476.92     41.87 o 
   1  15  -4        1.11        0.00     10.15 o 
   2   0  -3    18152.03    20727.00    313.81 o 
   4   0  -3     1708.72     1682.93     11.84 o 
   6   0  -3       95.23       88.15      7.59 o 
   8   0  -3      410.52      399.05     26.33 o 
  10   0  -3      270.95      273.88     21.66 o 
   1   1  -3    20939.48    27333.87    264.01 o 
   2   1  -3      931.12     1027.64     17.68 o 
   3   1  -3     2726.19     2737.44     14.62 o 
   4   1  -3      157.45      155.03      3.55 o 
   5   1  -3      467.08      486.68      5.28 o 
   6   1  -3       22.55       23.65      4.70 o 
   7   1  -3      279.25      277.24     12.21 o 
   8   1  -3     1588.12     1629.29     65.44 o 
   9   1  -3       64.62       66.40     11.14 o 
  10   1  -3      817.85      889.40     23.64 o 
  11   1  -3       82.17       83.01     20.52 o 
   1   2  -3     8579.61    10281.38    132.83 o 
   2   2  -3     7925.16     8110.58    130.60 o 
   3   2  -3     6872.69     6980.25     44.95 o 
   4   2  -3     1596.51     1578.68      9.04 o 
   5   2  -3      324.60      358.24      5.84 o 
   6   2  -3     1225.45     1145.80     16.16 o 
   7   2  -3       50.31       40.09      6.90 o 
   8   2  -3      600.05      609.47     29.87 o 
   9   2  -3       88.23       93.06     12.20 o 
  10   2  -3      685.64      750.16     29.34 o 
  11   2  -3        3.09        1.42     17.70 o 
   1   3  -3       59.43       73.85      3.40 o 
   2   3  -3     2482.03     2396.59     28.85 o 
   3   3  -3     2691.89     2785.51     22.96 o 
   4   3  -3      633.41      539.72      4.77 o 
   5   3  -3      460.05      441.78      7.39 o 
   6   3  -3      394.03      402.32      8.21 o 
   7   3  -3      129.38      133.30      6.83 o 
   8   3  -3       49.84       32.32      9.98 o 
   9   3  -3      157.78      164.47     12.73 o 
  10   3  -3      104.33      120.92     15.68 o 
  11   3  -3       18.53       17.91     25.46 o 
   1   4  -3     1258.16     1301.90     23.28 o 
   2   4  -3     3010.39     2971.98     32.30 o 
   3   4  -3     1713.39     1762.20     11.98 o 
   4   4  -3     3753.23     3828.14     37.29 o 
   5   4  -3      238.32      239.28      6.16 o 
   6   4  -3      477.88      485.58      8.71 o 
   7   4  -3      117.08      110.99      7.07 o 
   8   4  -3      251.93      236.69     10.17 o 
   9   4  -3       65.44       64.38     13.57 o 
  10   4  -3      162.47      200.80     20.73 o 
   1   5  -3       93.89       90.50      3.37 o 
   2   5  -3     1463.89     1346.02     18.84 o 
   3   5  -3     1519.71     1486.46     13.42 o 
   4   5  -3     1145.34     1029.31     17.39 o 
   5   5  -3      409.52      386.55      7.45 o 
   6   5  -3      162.97      142.50      6.52 o 
   7   5  -3      277.27      267.39      8.19 o 
   8   5  -3      610.44      619.42     13.26 o 
   9   5  -3       42.08       34.61     15.60 o 
  10   5  -3      354.76      400.27     26.44 o 
   1   6  -3      715.54      688.44      9.36 o 
   2   6  -3      563.56      519.98      7.15 o 
   3   6  -3      717.12      754.16      7.72 o 
   4   6  -3      766.09      661.70     11.79 o 
   5   6  -3       74.10       73.92      6.15 o 
   6   6  -3      225.06      212.46      7.70 o 
   7   6  -3       48.59       49.55      7.68 o 
   8   6  -3      286.83      283.49     10.96 o 
   9   6  -3        8.36        9.42     15.74 o 
  10   6  -3       91.22       99.17     18.92 o 
   1   7  -3      100.19       98.40      4.35 o 
   2   7  -3      231.17      204.16      5.08 o 
   3   7  -3       43.32       40.96      4.75 o 
   4   7  -3      712.05      620.72     10.57 o 
   5   7  -3       24.13       25.37      6.67 o 
   6   7  -3      101.49       96.74      7.85 o 
   7   7  -3       83.84       79.58      8.44 o 
   8   7  -3       73.32       69.01      8.55 o 
   9   7  -3       69.47       73.96     12.01 o 
  10   7  -3        9.38       19.64     30.21 o 
   1   8  -3      216.48      210.96      6.11 o 
   2   8  -3      119.51      105.58      5.32 o 
   3   8  -3      281.07      251.76      9.29 o 
   4   8  -3      975.27      919.30     16.50 o 
   5   8  -3        4.08        2.46      7.94 o 
   6   8  -3      460.96      449.53     12.27 o 
   7   8  -3        7.37        6.52      9.29 o 
   8   8  -3      306.38      353.97     13.28 o 
   9   8  -3       64.64       73.99     10.68 o 
   1   9  -3       33.54       28.06      5.22 o 
   2   9  -3     1452.23     1326.96     20.73 o 
   3   9  -3      148.47      142.11      9.83 o 
   4   9  -3     1659.29     1602.56     23.18 o 
   5   9  -3       22.37       21.34      8.46 o 
   6   9  -3      307.66      309.01     11.70 o 
   7   9  -3      171.17      191.81     11.86 o 
   8   9  -3      104.79      107.81     11.49 o 
   9   9  -3        6.31        0.24     10.32 o 
   1  10  -3      622.99      577.38      9.32 o 
   2  10  -3      444.80      432.08     13.38 o 
   3  10  -3      900.92      884.47     16.43 o 
   4  10  -3      508.95      504.55     12.90 o 
   5  10  -3       32.25       29.98      9.18 o 
   6  10  -3        6.25        1.48      9.55 o 
   7  10  -3       25.55       26.32     10.68 o 
   8  10  -3       65.32       79.93     11.87 o 
   1  11  -3      125.07      118.53      6.79 o 
   2  11  -3      145.77      145.09     10.18 o 
   3  11  -3      702.22      697.27     14.61 o 
   4  11  -3      641.62      657.63     14.88 o 
   5  11  -3       82.67       71.50     10.11 o 
   6  11  -3       60.96       63.30     10.72 o 
   7  11  -3       57.07       58.63     11.22 o 
   1  12  -3      125.35      118.06      8.41 o 
   2  12  -3      478.53      477.12     13.80 o 
   3  12  -3       28.48       23.51      9.09 o 
   4  12  -3      299.45      313.29     12.63 o 
   5  12  -3       10.82        7.60      9.78 o 
   6  12  -3       26.19       33.06     10.39 o 
   7  12  -3      140.32      148.13     13.21 o 
   1  13  -3       50.63       42.31      9.55 o 
   2  13  -3      118.73      118.29     10.76 o 
   3  13  -3       14.99       13.59      9.61 o 
   4  13  -3      152.12      168.32     11.67 o 
   5  13  -3       29.63       31.90     10.93 o 
   1  14  -3       68.88       59.74     10.62 o 
   2  14  -3      232.72      250.39     13.04 o 
   3  14  -3       70.52       68.16     10.98 o 
   4  14  -3       25.56       25.33     10.50 o 
   1  15  -3       70.58       77.50     10.89 o 
   2  15  -3      120.97      128.08     12.60 o 
   2   0  -2     2036.79     2014.44     39.71 o 
   4   0  -2       75.79       61.62      3.85 o 
   6   0  -2      176.24      154.84      8.47 o 
   8   0  -2      376.99      398.07     20.71 o 
  10   0  -2      121.02      137.68     27.62 o 
   0   1  -2     7271.83     9426.36     65.82 o 
   1   1  -2      565.41      648.01     23.38 o 
   2   1  -2      904.66      928.79     20.82 o 
   3   1  -2     2950.11     2915.83     12.66 o 
   4   1  -2      366.14      292.25      3.79 o 
   5   1  -2     1607.75     1546.12     17.09 o 
   6   1  -2      309.47      256.86      6.28 o 
   7   1  -2       35.18       36.77      9.27 o 
   8   1  -2      113.44      103.59     11.31 o 
   9   1  -2      253.52      258.78     14.02 o 
  10   1  -2      267.64      300.59     42.19 o 
  11   1  -2      303.06      335.47     25.63 o 
   0   2  -2    20047.20    22903.89     52.18 o 
   1   2  -2     2356.70     2755.40     20.68 o 
   2   2  -2     2012.82     1938.43     31.78 o 
   3   2  -2      986.66      980.87     11.21 o 
   4   2  -2      749.15      729.15      8.55 o 
   5   2  -2      710.70      705.84      7.86 o 
   6   2  -2      336.14      306.60      6.49 o 
   7   2  -2       65.11       59.32      7.02 o 
   8   2  -2      624.93      618.69     18.94 o 
   9   2  -2      115.26      138.25     14.62 o 
  10   2  -2      134.84      167.95     20.19 o 
  11   2  -2       35.08       45.19     18.46 o 
   0   3  -2     5090.97     5204.35    140.63 o 
   1   3  -2     1729.53     1867.94     40.18 o 
   2   3  -2      184.82      178.02      3.58 o 
   3   3  -2      741.14      695.95      8.80 o 
   4   3  -2      577.06      518.57      6.02 o 
   5   3  -2      207.06      218.66      5.45 o 
   6   3  -2     1115.69      996.15     15.46 o 
   7   3  -2      396.76      355.88      8.41 o 
   8   3  -2      548.34      557.47     16.12 o 
   9   3  -2      164.47      160.99     15.38 o 
  10   3  -2       29.68       37.56     17.83 o 
  11   3  -2      147.00      164.12     22.20 o 
   0   4  -2     3077.64     2965.77     38.02 o 
   1   4  -2      722.24      714.25     13.13 o 
   2   4  -2     1919.91     1796.03     38.32 o 
   3   4  -2      610.07      577.89     11.51 o 
   4   4  -2       94.25       97.51      3.09 o 
   5   4  -2       71.78       72.10      4.84 o 
   6   4  -2      848.85      802.31     13.27 o 
   7   4  -2      618.48      557.15      9.32 o 
   8   4  -2       79.25       75.51     12.31 o 
   9   4  -2      479.05      488.75     21.78 o 
  10   4  -2       72.57       81.87     18.79 o 
  11   4  -2      155.62      175.04     22.00 o 
   0   5  -2     2480.00     2503.33     19.73 o 
   1   5  -2     2038.99     2011.82     21.64 o 
   2   5  -2      649.43      578.31     11.19 o 
   3   5  -2      715.99      692.37     11.01 o 
   4   5  -2       90.90       79.16      5.10 o 
   5   5  -2       87.95       96.58      5.49 o 
   6   5  -2      997.52      946.23     14.02 o 
   7   5  -2      392.07      399.45      8.84 o 
   8   5  -2      181.40      182.06      8.88 o 
   9   5  -2      143.05      160.09     15.08 o 
  10   5  -2      159.67      173.50     32.15 o 
   0   6  -2      843.73     1009.69     11.16 o 
   1   6  -2      357.57      346.08      5.78 o 
   2   6  -2      307.18      335.90      5.88 o 
   3   6  -2       52.27       54.37      3.25 o 
   4   6  -2      361.66      332.42      7.89 o 
   5   6  -2       24.28       20.63      6.05 o 
   6   6  -2      973.25      922.07     13.87 o 
   7   6  -2       78.11       73.49      6.56 o 
   8   6  -2      107.48      107.25      8.03 o 
   9   6  -2      143.51      148.55     18.46 o 
  10   6  -2      274.54      294.57     35.18 o 
   0   7  -2      239.29      251.95      7.26 o 
   1   7  -2      292.44      285.36      5.81 o 
   2   7  -2      543.63      431.86      6.20 o 
   3   7  -2      362.31      371.41      8.48 o 
   4   7  -2      335.56      316.11      8.94 o 
   5   7  -2       79.32       78.73      7.05 o 
   6   7  -2     1625.26     1546.01     20.84 o 
   7   7  -2      108.46      106.87      8.05 o 
   8   7  -2      170.32      155.83     10.46 o 
   9   7  -2       81.08       86.47     11.18 o 
  10   7  -2       84.87      132.29     33.45 o 
   0   8  -2       43.29       29.51      7.22 o 
   1   8  -2      179.34      158.89      6.27 o 
   2   8  -2      686.50      624.56      8.54 o 
   3   8  -2      691.44      684.04     13.23 o 
   4   8  -2      335.27      336.52     11.35 o 
   5   8  -2      416.75      466.39     12.82 o 
   6   8  -2     1140.21     1135.12     27.17 o 
   7   8  -2      472.46      478.19     12.81 o 
   8   8  -2      106.44      118.17     10.95 o 
   9   8  -2      244.93      248.28     14.06 o 
   0   9  -2       69.76       71.97      8.60 o 
   1   9  -2       53.36       52.82      6.08 o 
   2   9  -2       97.71       82.68      5.79 o 
   3   9  -2       62.90       70.68      8.80 o 
   4   9  -2      353.20      324.57     12.09 o 
   5   9  -2      200.40      208.36     11.23 o 
   6   9  -2      788.88      824.50     16.79 o 
   7   9  -2      264.04      298.36     11.95 o 
   8   9  -2      205.23      225.68     12.43 o 
   9   9  -2      173.69      207.38     14.61 o 
   0  10  -2      305.84      285.91     12.33 o 
   1  10  -2      226.51      220.38      7.75 o 
   2  10  -2       37.87       41.92      9.32 o 
   3  10  -2      429.48      433.45     12.97 o 
   4  10  -2      721.31      731.87     15.69 o 
   5  10  -2      178.56      187.58     11.83 o 
   6  10  -2     1081.65     1152.66     19.88 o 
   7  10  -2       35.42       25.39      9.55 o 
   8  10  -2      252.57      270.35     13.58 o 
   0  11  -2      346.33      355.00     13.93 o 
   1  11  -2      214.93      207.22      8.49 o 
   2  11  -2      527.03      534.28     14.88 o 
   3  11  -2       89.88       87.51     10.16 o 
   4  11  -2       53.61       55.24     10.30 o 
   5  11  -2       33.70       32.76     10.18 o 
   6  11  -2      254.43      277.92     13.59 o 
   7  11  -2        3.55        0.31     10.29 o 
   8  11  -2        2.29        0.00     11.26 o 
   0  12  -2      142.14      138.29     12.07 o 
   1  12  -2      127.06      124.80     11.42 o 
   2  12  -2      109.11      113.37     11.13 o 
   3  12  -2      184.60      196.80     11.92 o 
   4  12  -2       23.96       26.52     10.14 o 
   5  12  -2       23.42       31.30     10.76 o 
   6  12  -2       23.40       27.75     11.05 o 
   7  12  -2       15.91        9.11     10.48 o 
   0  13  -2     1386.99     1453.26     24.86 o 
   1  13  -2      108.55      121.43     11.75 o 
   2  13  -2      393.72      405.83     15.33 o 
   3  13  -2        7.40       10.23     10.31 o 
   4  13  -2       48.54       54.47     10.99 o 
   5  13  -2       25.20       25.96     11.22 o 
   6  13  -2      207.80      256.22     13.63 o 
   0  14  -2      725.50      844.00     24.92 o 
   1  14  -2       79.14       84.55     12.01 o 
   2  14  -2      205.14      210.70     13.78 o 
   3  14  -2       33.73       34.94     11.31 o 
   4  14  -2       61.31       65.64     11.73 o 
   0  15  -2      540.69      663.59     45.53 o 
   1  15  -2       23.27       37.58     10.44 o 
   2  15  -2      184.48      221.06     13.87 o 
   2   0  -1    15453.88    16061.17    419.59 o 
   4   0  -1      800.53      853.99     11.69 o 
   6   0  -1       40.31       35.41     11.18 o 
   8   0  -1      101.15       91.28     23.52 o 
  10   0  -1      308.97      321.76     33.45 o 
   1   1  -1      272.23      279.39     19.47 o 
   2   1  -1     4986.46     5318.35     64.08 o 
   3   1  -1     1337.77     1330.59     14.80 o 
   4   1  -1      251.51      210.43      3.01 o 
   5   1  -1       80.06       76.17      2.50 o 
   6   1  -1      116.58      122.22      4.74 o 
   7   1  -1      188.80      172.20     10.91 o 
   8   1  -1      743.23      733.64     25.40 o 
   9   1  -1       24.04       27.76     16.86 o 
  10   1  -1      851.55      905.85     32.73 o 
  11   1  -1       47.67       71.89     20.68 o 
   1   2  -1     5217.46     6097.93     77.99 o 
   2   2  -1     2631.46     2653.63     48.05 o 
   3   2  -1     1716.43     1663.40     17.04 o 
   4   2  -1      191.50      170.24      3.50 o 
   5   2  -1      824.60      782.30     11.74 o 
   6   2  -1        5.11        5.29      4.28 o 
   7   2  -1      209.44      198.88     13.08 o 
   8   2  -1     1072.81     1053.52     41.00 o 
   9   2  -1      166.46      170.83     19.06 o 
  10   2  -1      843.97      963.14     38.09 o 
  11   2  -1       16.95       15.46     18.72 o 
   1   3  -1      824.30      822.76     21.68 o 
   2   3  -1      198.82      170.87      4.51 o 
   3   3  -1      289.53      291.06      7.90 o 
   4   3  -1      376.39      400.68     12.75 o 
   5   3  -1      229.79      198.42      5.60 o 
   6   3  -1      266.32      285.93      7.31 o 
   7   3  -1      437.49      421.73      8.60 o 
   8   3  -1     1179.26     1225.86     37.87 o 
   9   3  -1       13.75        7.66     17.16 o 
  10   3  -1      421.19      489.85     27.31 o 
  11   3  -1       33.62       36.25     18.74 o 
   1   4  -1      448.27      423.66      7.87 o 
   2   4  -1      580.32      505.40      9.64 o 
   3   4  -1      707.04      721.55     11.54 o 
   4   4  -1     1689.71     1527.80     16.67 o 
   5   4  -1      163.61      167.81      6.16 o 
   6   4  -1      432.92      435.98      8.59 o 
   7   4  -1      753.85      734.89     14.67 o 
   8   4  -1      286.82      309.96     16.10 o 
   9   4  -1        9.84       17.84     16.16 o 
  10   4  -1      144.02      167.62     21.81 o 
  11   4  -1        7.16        9.67     19.86 o 
   1   5  -1      411.90      372.26      4.96 o 
   2   5  -1      417.12      350.14      4.87 o 
   3   5  -1       36.40       36.50      2.54 o 
   4   5  -1     1785.22     1674.31     22.53 o 
   5   5  -1      281.40      281.01      7.33 o 
   6   5  -1      148.48      153.94      7.20 o 
   7   5  -1       42.92       39.11      6.60 o 
   8   5  -1      355.43      339.91      9.46 o 
   9   5  -1       22.04       22.18     16.73 o 
  10   5  -1      140.74      164.62     21.92 o 
   1   6  -1      339.72      342.24      5.37 o 
   2   6  -1     1334.01     1222.51      8.57 o 
   3   6  -1      446.77      418.22      5.44 o 
   4   6  -1     2950.52     2675.61     34.17 o 
   5   6  -1      151.72      147.05      7.02 o 
   6   6  -1       21.99       21.47      6.58 o 
   7   6  -1       49.27       44.38      7.01 o 
   8   6  -1      200.79      192.96      9.57 o 
   9   6  -1       24.14       23.61     17.94 o 
  10   6  -1       45.68       70.17     19.63 o 
   1   7  -1      558.72      592.66      8.19 o 
   2   7  -1     1341.85     1199.91     10.24 o 
   3   7  -1      311.08      295.50      8.61 o 
   4   7  -1     2681.64     2537.06     41.20 o 
   5   7  -1       47.16       38.17      7.53 o 
   6   7  -1      207.04      192.71      9.44 o 
   7   7  -1      198.04      203.90      9.73 o 
   8   7  -1       91.90       95.88      9.57 o 
   9   7  -1        6.31        4.13      9.97 o 
  10   7  -1        5.71       11.01     29.35 o 
   1   8  -1      322.58      303.62      7.30 o 
   2   8  -1      314.95      305.28      7.22 o 
   3   8  -1       49.43       57.16      7.39 o 
   4   8  -1     2994.22     2838.95     31.63 o 
   5   8  -1      372.82      363.89     10.80 o 
   6   8  -1      323.97      349.22     11.28 o 
   7   8  -1      501.73      538.94     13.18 o 
   8   8  -1       92.51      105.04      9.72 o 
   9   8  -1       34.87       26.96     10.10 o 
   1   9  -1       22.36       27.25      5.92 o 
   2   9  -1      544.85      499.35      9.15 o 
   3   9  -1        2.17        2.37      7.52 o 
   4   9  -1     1446.90     1424.05     21.22 o 
   5   9  -1      227.97      243.88     10.63 o 
   6   9  -1      214.15      213.96     10.86 o 
   7   9  -1      175.03      196.09     10.81 o 
   8   9  -1      294.49      310.02     13.49 o 
   9   9  -1       35.69       31.11     11.50 o 
   1  10  -1      155.56      149.60      7.44 o 
   2  10  -1       52.26       49.81      9.33 o 
   3  10  -1      849.27      860.58     15.89 o 
   4  10  -1       97.43      100.40     10.31 o 
   5  10  -1      266.66      277.37     11.30 o 
   6  10  -1      293.22      325.14     12.39 o 
   7  10  -1      372.99      439.33     13.72 o 
   8  10  -1      187.12      217.50     14.46 o 
   1  11  -1      710.29      718.11     11.74 o 
   2  11  -1      544.08      536.06     15.00 o 
   3  11  -1       53.04       50.49      9.56 o 
   4  11  -1      819.57      835.91     17.11 o 
   5  11  -1      156.66      156.73     11.68 o 
   6  11  -1       59.86       57.08     11.20 o 
   7  11  -1      180.00      190.86     13.16 o 
   8  11  -1       18.78       33.79     13.09 o 
   1  12  -1      211.05      215.34     12.19 o 
   2  12  -1      976.13     1019.78     19.59 o 
   3  12  -1      322.63      345.62     13.20 o 
   4  12  -1      260.96      284.67     13.31 o 
   5  12  -1       19.47       20.56     10.73 o 
   6  12  -1       29.65       23.98     11.44 o 
   7  12  -1       10.39       19.46     11.56 o 
   1  13  -1       17.05       17.66     10.26 o 
   2  13  -1      295.15      316.45     14.48 o 
   3  13  -1       74.78       82.20     11.23 o 
   4  13  -1       73.13       75.19     11.27 o 
   5  13  -1        1.70        3.00     10.79 o 
   6  13  -1       25.32       12.65     12.01 o 
   1  14  -1        6.12        5.31     11.11 o 
   2  14  -1      143.64      161.49     12.89 o 
   3  14  -1       49.75       54.50     11.27 o 
   4  14  -1       97.99      115.76     12.42 o 
   1  15  -1       21.15       16.48     11.80 o 
   2  15  -1      231.10      286.96     14.65 o 
   2   0   0    55837.95    51520.06   2655.65 o 
   4   0   0        1.52        2.90      3.10 o 
   6   0   0        7.41        0.43      7.06 o 
   8   0   0     1068.23     1075.33     41.65 o 
  10   0   0       12.79       16.19     26.11 o 
   2   1   0     2362.86     2328.88     41.28 o 
   3   1   0        7.04       10.10      3.40 o 
   4   1   0      831.20      863.00     10.99 o 
   5   1   0      463.60      457.07      6.91 o 
   6   1   0       10.19       16.78      4.40 o 
   7   1   0       92.14      108.05     15.18 o 
   8   1   0      296.60      253.48     19.52 o 
   9   1   0      136.66      146.76     19.04 o 
  10   1   0      137.12      178.68     22.05 o 
  11   1   0       58.33       52.06     20.36 o 
   0   2   0     1374.42     1627.63      9.96 o 
   1   2   0      405.32      458.36     17.32 o 
   2   2   0     1468.05     1687.19     31.57 o 
   3   2   0       98.29      112.12      4.31 o 
   4   2   0      203.82      179.85      4.86 o 
   5   2   0      243.47      262.61      6.22 o 
   6   2   0        0.26        0.31      4.80 o 
   7   2   0      360.96      329.80     15.65 o 
   8   2   0       73.82       83.81     16.93 o 
   9   2   0      616.10      671.67     27.77 o 
  10   2   0      184.87      192.75     22.11 o 
  11   2   0       19.71       24.07     19.98 o 
   0   3   0     3175.02     3436.69     44.01 o 
   1   3   0       21.15       18.22      2.83 o 
   2   3   0       28.00       22.07      4.09 o 
   3   3   0     2882.96     2760.96     27.57 o 
   4   3   0      566.26      538.60      8.58 o 
   5   3   0      145.36      168.39      5.49 o 
   6   3   0      889.67      857.05     10.99 o 
   7   3   0        7.12       10.76      6.27 o 
   8   3   0      184.27      199.17     19.20 o 
   9   3   0      348.13      377.05     23.73 o 
  10   3   0      241.89      246.78     24.06 o 
  11   3   0       46.54       42.53     19.89 o 
   0   4   0      429.29      419.49      8.26 o 
   1   4   0      242.63      246.46      4.59 o 
   2   4   0       10.15       15.45      2.58 o 
   3   4   0      349.88      340.15     10.73 o 
   4   4   0      142.83      110.78      5.12 o 
   5   4   0       20.45       26.90      4.80 o 
   6   4   0     2041.16     1909.17     36.62 o 
   7   4   0       31.48       37.75      7.06 o 
   8   4   0     1156.22     1264.72     32.72 o 
   9   4   0       10.07        3.07     17.13 o 
  10   4   0       77.28       76.29     19.55 o 
  11   4   0       64.65       77.65     21.08 o 
   0   5   0      805.75      953.06     30.18 o 
   1   5   0       32.24       32.90      3.57 o 
   2   5   0      337.92      403.59      4.76 o 
   3   5   0      102.15      100.13      3.12 o 
   4   5   0     1630.87     1602.29     24.33 o 
   5   5   0      444.29      479.86      8.55 o 
   6   5   0     1721.13     1617.35     27.82 o 
   7   5   0        0.27        1.63      6.69 o 
   8   5   0      320.10      328.53     10.99 o 
   9   5   0      144.98      155.69     19.86 o 
  10   5   0        5.24       14.33     17.39 o 
   0   6   0      100.12      121.70      6.08 o 
   1   6   0      298.60      275.10      5.55 o 
   2   6   0      854.43      785.91      8.08 o 
   3   6   0       99.84       91.22      3.57 o 
   4   6   0      145.31      128.81      6.18 o 
   5   6   0        1.74        0.69      5.79 o 
   6   6   0     1258.25     1214.68     28.53 o 
   7   6   0        2.02        3.00      7.44 o 
   8   6   0        4.64        6.88      7.88 o 
   9   6   0      175.12      180.88     20.34 o 
  10   6   0       46.79       40.41     19.08 o 
   0   7   0     2224.88     2123.92     18.88 o 
   1   7   0      757.46      692.91      8.16 o 
   2   7   0      979.94      960.34      8.86 o 
   3   7   0       32.87       22.36      6.28 o 
   4   7   0      250.72      194.92      8.36 o 
   5   7   0      302.88      304.83      9.80 o 
   6   7   0     1115.81     1076.84     23.23 o 
   7   7   0      482.53      534.01     13.22 o 
   8   7   0      229.36      233.35     12.57 o 
   9   7   0       15.20       22.05     10.00 o 
  10   7   0        2.07        0.00     28.70 o 
   0   8   0      624.32      574.43     12.48 o 
   1   8   0        0.09        0.00      4.53 o 
   2   8   0       62.99       53.36      5.06 o 
   3   8   0       11.96        6.12      6.94 o 
   4   8   0      126.57      119.89      8.57 o 
   5   8   0       12.00        9.14      7.68 o 
   6   8   0     2538.40     2610.61     31.78 o 
   7   8   0       40.45       49.39      9.03 o 
   8   8   0      726.54      725.29     16.38 o 
   9   8   0       18.38       20.38     10.82 o 
   0   9   0       33.82       52.77      8.36 o 
   1   9   0        3.85        4.85      5.21 o 
   2   9   0       35.16       23.74      5.41 o 
   3   9   0       15.63       15.73      7.53 o 
   4   9   0      734.61      714.65     13.47 o 
   5   9   0       27.45       35.65      8.60 o 
   6   9   0      962.64      968.87     16.08 o 
   7   9   0        3.93        0.00      8.79 o 
   8   9   0        8.03       11.83     10.46 o 
   9   9   0       40.19       60.20     11.90 o 
   0  10   0      182.60      203.03     10.80 o 
   1  10   0      150.45      148.16      7.26 o 
   2  10   0       71.20       63.67      8.46 o 
   3  10   0        6.00        0.24      8.16 o 
   4  10   0       98.87       97.93      9.29 o 
   5  10   0      409.96      443.56     12.72 o 
   6  10   0      346.59      325.56     12.11 o 
   7  10   0       12.33       11.45      9.61 o 
   8  10   0        8.84        0.00     10.51 o 
   0  11   0      281.05      271.23     12.49 o 
   1  11   0       55.34       49.52      6.80 o 
   2  11   0      221.69      213.12     12.00 o 
   3  11   0        2.52        5.39      8.41 o 
   4  11   0       26.33       26.58      8.98 o 
   5  11   0      181.63      188.96     11.16 o 
   6  11   0      126.50      148.16     11.16 o 
   7  11   0        7.80        1.07     10.81 o 
   8  11   0       50.62       52.75     11.83 o 
   0  12   0     2913.51     2986.74     49.45 o 
   1  12   0       27.72       30.37     10.07 o 
   2  12   0      409.84      432.16     13.84 o 
   3  12   0      139.06      124.60     11.15 o 
   4  12   0      146.08      141.60     11.78 o 
   5  12   0       65.70       56.51     10.19 o 
   6  12   0        0.71        0.00     10.06 o 
   7  12   0       12.53       19.60     11.60 o 
   0  13   0     1552.77     1705.39     26.12 o 
   1  13   0       36.47       43.99     11.22 o 
   2  13   0     1006.77     1151.30     20.00 o 
   3  13   0       36.81       43.55     10.58 o 
   4  13   0       19.30       16.75     10.50 o 
   5  13   0       12.80        8.27     11.34 o 
   6  13   0       82.52      111.70     12.47 o 
   0  14   0      158.80      197.86     20.22 o 
   1  14   0       38.81       35.93     11.23 o 
   2  14   0       17.12       18.53     11.29 o 
   3  14   0        1.81        0.00     10.34 o 
   4  14   0      175.92      220.40     13.55 o 
   5  14   0       11.88       15.63     11.47 o 
   0  15   0      247.26      334.06     36.47 o 
   1  15   0       28.19       28.73     12.00 o 
   2  15   0       30.52       41.40     11.92 o 
   3  15   0       18.44       15.89     12.30 o 
   4   0   1      824.97      879.38     12.61 o 
   6   0   1       40.89       34.44      6.24 o 
   8   0   1       94.31       85.46     23.09 o 
  10   0   1      307.33      346.36     34.96 o 
   1   1   1      272.17      292.62     21.97 o 
   2   1   1     5019.50     5292.98    126.23 o 
   3   1   1     1337.36     1329.34     21.60 o 
   4   1   1      265.90      218.84      3.76 o 
   5   1   1       80.14       77.59      2.91 o 
   6   1   1      115.75      115.26      5.62 o 
   7   1   1      188.34      181.70     16.56 o 
   8   1   1      743.45      792.03     26.84 o 
   9   1   1       24.09       14.78     16.48 o 
  10   1   1      851.03      991.14     34.02 o 
  11   1   1       47.69       56.31     20.11 o 
   1   2   1     5217.16     6042.30     59.90 o 
   2   2   1     2635.02     2665.97     63.97 o 
   3   2   1     1715.50     1690.87     17.90 o 
   4   2   1      179.02      158.07      3.79 o 
   5   2   1      825.14      773.43     15.30 o 
   6   2   1        5.20        6.02      5.21 o 
   7   2   1      208.74      194.93      9.66 o 
   8   2   1     1069.94     1063.63     38.84 o 
   9   2   1      166.43      173.29     20.07 o 
  10   2   1      846.36      929.79     33.80 o 
  11   2   1       16.98       16.50     19.14 o 
   1   3   1      824.53      828.90     21.56 o 
   2   3   1      209.15      180.64      7.02 o 
   3   3   1      290.30      283.60     13.89 o 
   4   3   1      368.27      427.87      6.38 o 
   5   3   1      229.41      197.66      6.36 o 
   6   3   1      266.37      280.19      8.30 o 
   7   3   1      437.26      430.90     10.02 o 
   8   3   1     1163.59     1238.36     32.43 o 
   9   3   1       13.85        7.39     16.94 o 
  10   3   1      414.79      455.88     27.36 o 
  11   3   1       33.47       26.01     19.07 o 
   1   4   1      448.17      431.39      8.50 o 
   2   4   1      574.48      497.56     15.40 o 
   3   4   1      707.79      715.49     18.13 o 
   4   4   1     1698.57     1561.56     26.96 o 
   5   4   1      163.42      168.22      6.63 o 
   6   4   1      432.44      432.43     10.22 o 
   7   4   1      755.36      751.20     12.90 o 
   8   4   1      287.36      299.24     11.65 o 
   9   4   1        9.77        9.26     17.17 o 
  10   4   1      142.29      172.17     33.77 o 
  11   4   1        7.11       15.24     19.20 o 
   1   5   1      411.82      361.11      4.72 o 
   2   5   1      409.14      339.40      4.95 o 
   3   5   1       36.18       37.43      2.95 o 
   4   5   1     1791.23     1692.84     28.55 o 
   5   5   1      281.41      280.81      8.01 o 
   6   5   1      148.24      155.17      7.89 o 
   7   5   1       43.26       36.59      7.83 o 
   8   5   1      367.59      357.46     11.11 o 
   9   5   1       22.03       24.95     17.62 o 
  10   5   1      146.58      165.60     21.97 o 
   1   6   1      340.22      337.46      5.11 o 
   2   6   1     1318.65     1211.80     10.57 o 
   3   6   1      446.40      417.34      7.47 o 
   4   6   1     2931.41     2659.63     41.24 o 
   5   6   1      151.66      144.96      8.11 o 
   6   6   1       21.99       18.06      7.43 o 
   7   6   1       49.48       46.46      8.44 o 
   8   6   1      205.09      196.86     10.11 o 
   9   6   1       24.14       15.51     18.08 o 
  10   6   1       45.94       67.01     19.82 o 
   1   7   1      559.66      595.33      7.24 o 
   2   7   1     1323.32     1163.32     13.49 o 
   3   7   1      310.89      294.33      8.53 o 
   4   7   1     2683.07     2557.94     33.84 o 
   5   7   1       47.18       38.46      7.77 o 
   6   7   1      207.02      190.83      9.93 o 
   7   7   1      197.82      193.63     11.33 o 
   8   7   1       99.07      115.48     10.49 o 
   9   7   1        6.30       11.38     10.47 o 
  10   7   1        6.33       31.94     28.92 o 
   1   8   1      322.20      303.85      6.88 o 
   2   8   1      328.89      313.25      6.73 o 
   3   8   1       49.48       54.44      7.48 o 
   4   8   1     3010.40     2883.80     43.73 o 
   5   8   1      372.55      381.73     10.87 o 
   6   8   1      323.66      334.71     11.10 o 
   7   8   1      501.24      512.89     14.98 o 
   8   8   1       93.79      111.23     11.68 o 
   9   8   1       34.78       29.50     10.89 o 
   1   9   1       22.38       25.10      5.54 o 
   2   9   1      554.24      513.21      9.90 o 
   3   9   1        2.18        0.66      7.36 o 
   4   9   1     1452.45     1413.71     17.24 o 
   5   9   1      227.71      228.96     10.20 o 
   6   9   1      215.17      219.65     10.78 o 
   7   9   1      174.85      184.14     11.56 o 
   8   9   1      289.02      327.80     14.01 o 
   9   9   1       35.67       37.73     10.52 o 
   1  10   1      155.99      148.12      7.14 o 
   2  10   1       57.82       55.40      8.08 o 
   3  10   1      848.84      850.84     14.87 o 
   4  10   1       89.01       91.44      9.19 o 
   5  10   1      267.22      262.02     11.19 o 
   6  10   1      293.40      327.29     12.25 o 
   7  10   1      372.87      410.41     14.90 o 
   8  10   1      185.98      211.03     13.14 o 
   1  11   1      708.83      710.98     11.09 o 
   2  11   1      532.97      532.80     12.77 o 
   3  11   1       53.06       54.78      8.82 o 
   4  11   1      809.91      836.46     15.58 o 
   5  11   1      157.10      153.70     10.58 o 
   6  11   1       59.56       60.55      9.95 o 
   7  11   1      180.05      181.22     13.12 o 
   8  11   1       19.15       31.21     11.36 o 
   1  12   1      210.73      204.07     10.69 o 
   2  12   1      971.33     1047.76     16.85 o 
   3  12   1      322.64      355.30     12.27 o 
   4  12   1      262.44      288.91     12.08 o 
   5  12   1       19.63       17.74      9.83 o 
   6  12   1       29.74       29.57     10.25 o 
   7  12   1       10.39       34.24     11.83 o 
   1  13   1       17.21       23.96     10.34 o 
   2  13   1      305.29      322.15     13.66 o 
   3  13   1       74.61       89.19     10.23 o 
   4  13   1       76.12       75.03     10.19 o 
   5  13   1        1.67        3.14     10.03 o 
   6  13   1       25.29       19.08     11.88 o 
   1  14   1        6.11        5.76     10.96 o 
   2  14   1      143.97      157.59     12.83 o 
   3  14   1       49.77       67.03     11.49 o 
   4  14   1       94.01      117.50     12.30 o 
   1  15   1       21.29       19.58     12.07 o 
   2  15   1      231.58      289.98     14.72 o 
   2   0   2     2062.24     1991.70     58.03 o 
   4   0   2       76.26       55.27      4.65 o 
   6   0   2      166.81      149.73      8.52 o 
   8   0   2      369.80      407.86     31.72 o 
  10   0   2      117.35      113.51     30.64 o 
   0   1   2     7282.13     9549.16    188.39 o 
   1   1   2      566.14      656.20     24.06 o 
   2   1   2      926.41      969.48     26.28 o 
   3   1   2     2950.30     2965.73     47.14 o 
   4   1   2      370.32      302.41      4.79 o 
   5   1   2     1607.90     1548.63     24.30 o 
   6   1   2      321.28      273.90      7.02 o 
   7   1   2       35.15       31.52      9.54 o 
   8   1   2      117.46      102.75     17.24 o 
   9   1   2      253.21      259.98     22.98 o 
  10   1   2      266.12      274.43     24.49 o 
  11   1   2      303.27      332.75     26.22 o 
   0   2   2    20046.05    23255.15    372.56 o 
   1   2   2     2355.09     2705.28     32.89 o 
   2   2   2     1990.18     1939.40     45.16 o 
   3   2   2      987.22      948.84     14.36 o 
   4   2   2      765.28      736.17      9.41 o 
   5   2   2      710.04      696.93     11.19 o 
   6   2   2      334.15      307.03      9.03 o 
   7   2   2       65.37       57.12      8.37 o 
   8   2   2      626.08      641.48     25.33 o 
   9   2   2      114.77      134.77     19.52 o 
  10   2   2      134.42      155.38     22.05 o 
  11   2   2       35.21       43.28     20.69 o 
   0   3   2     5102.12     4966.06    167.84 o 
   1   3   2     1731.22     1891.79     38.05 o 
   2   3   2      178.53      170.83      5.42 o 
   3   3   2      741.10      699.26      9.35 o 
   4   3   2      578.91      521.15      7.19 o 
   5   3   2      207.08      217.26      5.85 o 
   6   3   2     1090.50      977.75     17.03 o 
   7   3   2      396.62      362.20     10.66 o 
   8   3   2      540.52      551.51     24.72 o 
   9   3   2      165.13      181.67     20.14 o 
  10   3   2       27.81       18.32     19.52 o 
  11   3   2      146.58      162.48     24.02 o 
   0   4   2     3057.84     3028.13     78.23 o 
   1   4   2      720.68      751.91     13.63 o 
   2   4   2     1926.63     1885.90     30.18 o 
   3   4   2      610.16      613.62      7.07 o 
   4   4   2       90.04       88.39      4.33 o 
   5   4   2       71.77       70.73      5.89 o 
   6   4   2      851.85      791.48     16.55 o 
   7   4   2      618.50      555.33     11.66 o 
   8   4   2       77.07       67.92     10.28 o 
   9   4   2      480.07      510.72     26.24 o 
  10   4   2       70.77       80.07     20.45 o 
  11   4   2      155.40      193.64     24.57 o 
   0   5   2     2429.47     2494.16     51.33 o 
   1   5   2     2039.12     2063.65     22.22 o 
   2   5   2      642.43      588.21      6.08 o 
   3   5   2      715.93      695.25     10.09 o 
   4   5   2       87.97       81.96      6.28 o 
   5   5   2       87.84       96.08      6.68 o 
   6   5   2     1008.51      965.47     15.07 o 
   7   5   2      392.59      394.06     11.01 o 
   8   5   2      183.38      183.05      9.54 o 
   9   5   2      143.82      139.32     20.37 o 
  10   5   2      160.69      167.76     22.51 o 
   0   6   2      819.20      979.88     10.50 o 
   1   6   2      356.61      340.90      5.03 o 
   2   6   2      300.05      336.08      5.33 o 
   3   6   2       52.30       59.59      5.07 o 
   4   6   2      357.94      341.15      9.14 o 
   5   6   2       24.28       24.82      6.90 o 
   6   6   2      982.67      916.41     16.10 o 
   7   6   2       78.06       78.47      8.96 o 
   8   6   2      109.17      107.62      9.43 o 
   9   6   2      143.78      142.10     15.00 o 
  10   6   2      278.37      353.26     25.82 o 
   0   7   2      257.40      272.34      7.25 o 
   1   7   2      292.87      288.78      5.15 o 
   2   7   2      552.81      439.34      5.81 o 
   3   7   2      362.59      353.35      7.73 o 
   4   7   2      333.65      309.17      9.75 o 
   5   7   2       79.18       75.62      8.00 o 
   6   7   2     1639.76     1552.51     20.90 o 
   7   7   2      108.39      103.74     10.10 o 
   8   7   2      173.03      159.72     11.38 o 
   9   7   2       80.91       93.53     11.85 o 
  10   7   2       86.95      129.05     31.72 o 
   0   8   2       46.24       32.40      5.54 o 
   1   8   2      179.99      156.10      5.09 o 
   2   8   2      694.77      634.24      8.47 o 
   3   8   2      692.34      677.56     11.94 o 
   4   8   2      331.22      330.74     10.27 o 
   5   8   2      416.62      448.71     12.12 o 
   6   8   2     1147.87     1116.23     19.19 o 
   7   8   2      472.51      478.39     14.88 o 
   8   8   2      110.45      125.10     12.20 o 
   9   8   2      244.34      256.46     13.70 o 
   0   9   2       78.96       79.82      7.99 o 
   1   9   2       53.35       54.74      5.36 o 
   2   9   2       92.38       88.15      6.93 o 
   3   9   2       62.58       66.16      7.91 o 
   4   9   2      354.04      326.28     10.87 o 
   5   9   2      200.67      210.75      9.89 o 
   6   9   2      776.18      787.15     16.32 o 
   7   9   2      263.78      292.07     12.80 o 
   8   9   2      202.87      210.76     13.59 o 
   9   9   2      173.47      212.95     13.85 o 
   0  10   2      314.27      311.02     11.07 o 
   1  10   2      226.07      214.68      7.23 o 
   2  10   2       35.02       33.70      8.10 o 
   3  10   2      428.88      432.71     11.79 o 
   4  10   2      718.08      696.49     14.10 o 
   5  10   2      178.39      173.89     10.27 o 
   6  10   2     1068.48     1130.22     19.60 o 
   7  10   2       35.62       37.71     10.75 o 
   8  10   2      249.93      274.14     14.00 o 
   0  11   2      350.58      376.80     12.66 o 
   1  11   2      215.39      217.15      8.24 o 
   2  11   2      529.71      536.80     12.88 o 
   3  11   2       90.17       81.68      9.32 o 
   4  11   2       51.27       51.66      9.11 o 
   5  11   2       33.81       42.43      9.39 o 
   6  11   2      255.62      272.25     13.74 o 
   7  11   2        3.49       12.98     11.24 o 
   8  11   2        2.97        0.00     11.37 o 
   0  12   2      147.40      154.45     12.24 o 
   1  12   2      127.00      132.80      9.06 o 
   2  12   2      109.83      114.23      9.68 o 
   3  12   2      185.13      193.55     10.79 o 
   4  12   2       23.98       26.90      9.57 o 
   5  12   2       23.51       28.20      9.77 o 
   6  12   2       22.00       32.94     11.17 o 
   7  12   2       15.77       20.70     11.77 o 
   0  13   2     1386.64     1424.31     24.51 o 
   1  13   2      108.54      120.11      9.99 o 
   2  13   2      391.51      409.55     12.88 o 
   3  13   2        7.55        6.17      9.30 o 
   4  13   2       48.68       54.38     10.12 o 
   5  13   2       25.10       30.75      9.96 o 
   6  13   2      206.02      259.94     14.94 o 
   0  14   2      730.99      845.01     30.86 o 
   1  14   2       79.21       87.03     12.58 o 
   2  14   2      203.46      216.22     14.46 o 
   3  14   2       33.38       47.01     10.10 o 
   4  14   2       64.07       80.48     11.03 o 
   0  15   2      540.88      739.98     45.75 o 
   1  15   2       23.27       40.19     12.41 o 
   2  15   2      183.22      262.20     15.31 o 
   2   0   3    18316.11    20313.27    144.71 o 
   4   0   3     1755.55     1724.61     30.40 o 
   6   0   3       94.05       93.51      8.61 o 
   8   0   3      404.58      420.16     33.02 o 
  10   0   3      281.97      323.70     35.39 o 
   1   1   3    20941.35    27281.78    153.06 o 
   2   1   3      895.90      973.76     18.09 o 
   3   1   3     2725.38     2772.15     34.61 o 
   4   1   3      171.20      169.52      4.00 o 
   5   1   3      467.17      487.59      8.28 o 
   6   1   3       22.19       15.17      5.37 o 
   7   1   3      279.00      267.84     13.19 o 
   8   1   3     1584.92     1664.22     36.70 o 
   9   1   3       64.73       63.59     18.46 o 
  10   1   3      823.02      908.76     40.68 o 
  11   1   3       82.11       74.22     22.26 o 
   1   2   3     8581.15    10226.92    129.52 o 
   2   2   3     7873.07     8265.86    165.20 o 
   3   2   3     6874.42     7058.38     76.10 o 
   4   2   3     1551.80     1505.39     18.27 o 
   5   2   3      324.75      366.14      7.92 o 
   6   2   3     1221.25     1123.46     20.59 o 
   7   2   3       50.13       40.65      8.66 o 
   8   2   3      595.69      579.60     24.95 o 
   9   2   3       88.23      103.18     18.61 o 
  10   2   3      678.80      723.28     31.21 o 
  11   2   3        3.09       10.43     20.67 o 
   1   3   3       59.23       73.05      3.78 o 
   2   3   3     2493.34     2428.00     52.85 o 
   3   3   3     2690.83     2750.51     35.13 o 
   4   3   3      626.52      500.24      8.93 o 
   5   3   3      460.26      442.72      7.85 o 
   6   3   3      392.64      404.26     10.76 o 
   7   3   3      128.97      121.85      8.50 o 
   8   3   3       44.11       37.14     11.63 o 
   9   3   3      157.67      166.66     20.07 o 
  10   3   3      100.34      108.99     21.58 o 
  11   3   3       18.60        4.11     21.51 o 
   1   4   3     1259.05     1345.06     38.67 o 
   2   4   3     3011.20     3026.85     50.27 o 
   3   4   3     1710.15     1741.76     21.14 o 
   4   4   3     3770.00     3758.38     54.71 o 
   5   4   3      238.38      242.68      6.72 o 
   6   4   3      479.85      482.52     11.85 o 
   7   4   3      116.85      107.23      9.22 o 
   8   4   3      247.76      236.47     12.76 o 
   9   4   3       65.32       74.12     18.84 o 
  10   4   3      160.97      181.60     23.64 o 
   1   5   3       93.93       91.25      3.87 o 
   2   5   3     1459.44     1358.73      8.87 o 
   3   5   3     1519.55     1482.48     18.64 o 
   4   5   3     1162.12     1044.77     17.87 o 
   5   5   3      409.59      382.39      9.42 o 
   6   5   3      164.39      140.18      8.75 o 
   7   5   3      277.96      267.70     11.27 o 
   8   5   3      609.87      633.03     17.28 o 
   9   5   3       42.18       39.64     13.91 o 
  10   5   3      352.51      379.15     26.62 o 
   1   6   3      715.22      716.67      7.13 o 
   2   6   3      538.76      505.62      6.55 o 
   3   6   3      718.14      748.02      9.21 o 
   4   6   3      770.59      667.62     13.26 o 
   5   6   3       74.00       77.48      7.41 o 
   6   6   3      224.69      212.68     10.63 o 
   7   6   3       48.47       43.77      8.90 o 
   8   6   3      295.69      309.51     12.76 o 
   9   6   3        8.34        4.14     11.02 o 
  10   6   3       88.83      108.18     24.17 o 
   1   7   3      100.66      104.97      4.12 o 
   2   7   3      237.89      210.90      5.33 o 
   3   7   3       43.46       38.84      5.65 o 
   4   7   3      717.19      624.91     11.88 o 
   5   7   3       24.20       26.36      8.61 o 
   6   7   3      102.48       91.36     10.11 o 
   7   7   3       83.43       78.99     10.36 o 
   8   7   3       75.20       66.34     10.65 o 
   9   7   3       69.53       79.01     14.14 o 
  10   7   3        9.26        0.00     26.98 o 
   1   8   3      217.14      221.15      5.30 o 
   2   8   3      115.79      105.22      5.44 o 
   3   8   3      280.49      260.68      9.15 o 
   4   8   3      987.32      933.38     22.05 o 
   5   8   3        4.12        1.60      9.07 o 
   6   8   3      462.85      452.51     14.37 o 
   7   8   3        7.31        0.00      9.78 o 
   8   8   3      313.11      352.24     14.53 o 
   9   8   3       64.54       70.75     12.57 o 
   1   9   3       33.33       33.11      4.50 o 
   2   9   3     1456.40     1350.65     21.14 o 
   3   9   3      148.08      134.54      8.80 o 
   4   9   3     1640.84     1570.46     23.85 o 
   5   9   3       22.35       22.90      9.19 o 
   6   9   3      306.31      316.28     13.93 o 
   7   9   3      171.12      190.49     12.91 o 
   8   9   3      111.63      118.28     12.52 o 
   9   9   3        6.23       10.49     12.05 o 
   1  10   3      622.12      586.74      9.11 o 
   2  10   3      437.11      408.42      9.97 o 
   3  10   3      901.46      855.32     14.59 o 
   4  10   3      494.92      487.12     12.50 o 
   5  10   3       32.38       32.44      9.78 o 
   6  10   3        6.12        0.77     10.24 o 
   7  10   3       25.46       29.44     10.91 o 
   8  10   3       66.36       77.34     11.93 o 
   1  11   3      124.69      120.83      7.11 o 
   2  11   3      144.34      134.60      9.62 o 
   3  11   3      702.83      695.14     14.30 o 
   4  11   3      639.10      656.56     14.46 o 
   5  11   3       83.09       73.53     11.14 o 
   6  11   3       61.36       65.81     11.40 o 
   7  11   3       57.26       57.40     11.53 o 
   1  12   3      125.48      129.28      9.15 o 
   2  12   3      493.39      514.07     13.12 o 
   3  12   3       28.19       26.21      9.00 o 
   4  12   3      299.85      317.30     12.46 o 
   5  12   3       10.99        4.58     10.83 o 
   6  12   3       26.26       40.58     11.54 o 
   7  12   3      140.62      147.36     13.66 o 
   1  13   3       50.84       41.80      9.75 o 
   2  13   3      118.31      124.97     11.01 o 
   3  13   3       14.90       20.85     10.04 o 
   4  13   3      150.65      176.38     11.39 o 
   5  13   3       29.36       31.40     11.58 o 
   1  14   3       68.97       62.15     10.99 o 
   2  14   3      234.99      271.29     13.52 o 
   3  14   3       70.58       68.90     10.99 o 
   4  14   3       22.82       21.14     10.94 o 
   1  15   3       70.82       90.36     13.62 o 
   2  15   3      123.46      153.74     14.29 o 
   0   0   4     8962.73    12431.16     73.16 o 
   2   0   4      298.88      352.98     17.16 o 
   4   0   4     2745.67     2829.32     48.38 o 
   6   0   4     1775.67     1650.80     29.42 o 
   8   0   4      507.64      507.35     34.53 o 
  10   0   4      438.23      549.21     40.14 o 
   0   1   4      680.23      948.93     13.41 o 
   1   1   4      302.96      388.39      6.59 o 
   2   1   4      195.18      221.07      7.79 o 
   3   1   4      535.44      579.87     11.16 o 
   4   1   4      194.33      197.13      4.64 o 
   5   1   4      278.34      293.29      5.44 o 
   6   1   4      531.55      482.46      9.63 o 
   7   1   4       89.88       64.26     10.78 o 
   8   1   4      216.89      220.00     19.66 o 
   9   1   4      160.63      173.24     20.22 o 
  10   1   4      320.12      348.81     26.17 o 
  11   1   4       56.89       77.15     22.80 o 
   0   2   4    18663.55    23318.75    348.02 o 
   1   2   4     5228.04     6606.92     22.90 o 
   2   2   4     1739.78     1828.48     74.72 o 
   3   2   4      724.47      738.23     14.38 o 
   4   2   4      198.97      200.71      4.72 o 
   5   2   4      388.50      416.75      7.47 o 
   6   2   4      255.14      213.44      8.06 o 
   7   2   4      233.18      200.30     10.96 o 
   8   2   4      291.09      304.51     15.62 o 
   9   2   4      182.18      186.83     20.51 o 
  10   2   4       52.08       45.21     19.83 o 
  11   2   4       55.15       36.25     20.73 o 
   0   3   4     9140.82    10319.65    256.68 o 
   1   3   4      425.18      499.77     14.99 o 
   2   3   4     1408.03     1358.57     48.99 o 
   3   3   4       95.96      106.48      3.57 o 
   4   3   4      669.69      672.46      6.93 o 
   5   3   4      121.31       94.75      6.15 o 
   6   3   4     1307.12     1219.25     16.94 o 
   7   3   4      316.79      279.17     10.75 o 
   8   3   4      514.33      495.53     18.02 o 
   9   3   4      287.07      279.90     23.00 o 
  10   3   4       78.89       96.29     20.73 o 
   0   4   4     4247.56     4241.23    113.56 o 
   1   4   4     1965.06     2232.31     53.35 o 
   2   4   4      768.25      719.90      6.95 o 
   3   4   4      822.96      858.02     12.21 o 
   4   4   4      346.52      345.37      6.98 o 
   5   4   4      216.93      217.28      8.28 o 
   6   4   4      390.16      357.05     19.59 o 
   7   4   4      176.15      151.69      9.72 o 
   8   4   4      186.19      185.63     12.16 o 
   9   4   4       33.04       29.06     16.93 o 
  10   4   4       50.79       64.86     21.13 o 
   0   5   4      882.60      802.85     12.77 o 
   1   5   4     1280.89     1357.05     21.53 o 
   2   5   4       61.31       80.09      4.15 o 
   3   5   4       57.51       53.91      4.49 o 
   4   5   4      551.30      528.35     10.46 o 
   5   5   4      117.10       98.78      8.08 o 
   6   5   4      300.14      286.29     10.97 o 
   7   5   4      576.40      532.54     14.06 o 
   8   5   4       52.66       45.17     10.97 o 
   9   5   4        5.01        0.00     13.01 o 
  10   5   4       70.97       93.84     20.75 o 
   0   6   4       91.56       98.33      7.10 o 
   1   6   4      323.45      298.03      5.78 o 
   2   6   4      144.95      113.73      4.70 o 
   3   6   4      196.88      185.70      6.25 o 
   4   6   4      437.42      404.58      9.15 o 
   5   6   4      129.18      132.77     10.23 o 
   6   6   4     2166.39     2063.60     47.66 o 
   7   6   4      101.16       99.47     11.17 o 
   8   6   4      487.57      465.32     16.19 o 
   9   6   4       49.95       58.61     12.32 o 
  10   6   4       27.05       25.34     20.37 o 
   0   7   4     1380.46     1197.13     21.09 o 
   1   7   4       51.59       51.69      4.55 o 
   2   7   4      177.16      156.23      5.21 o 
   3   7   4       15.01       11.17      5.31 o 
   4   7   4      931.78      896.47     13.76 o 
   5   7   4       23.50       13.34      8.64 o 
   6   7   4      916.94      855.35     19.03 o 
   7   7   4       43.70       32.44     10.90 o 
   8   7   4      283.11      269.76     14.55 o 
   9   7   4        2.91        0.00     13.34 o 
   0   8   4       50.19       35.96      6.85 o 
   1   8   4      129.07      137.18      5.19 o 
   2   8   4       88.34       78.31      5.58 o 
   3   8   4      451.52      426.35      9.76 o 
   4   8   4      336.66      317.00     10.45 o 
   5   8   4       85.46       89.52     10.02 o 
   6   8   4       30.97       12.81      9.95 o 
   7   8   4       25.84       24.69     11.10 o 
   8   8   4       28.60       10.98     11.46 o 
   9   8   4       38.68       46.31     12.28 o 
   0   9   4      744.76      690.07     13.27 o 
   1   9   4       27.53       26.92      4.86 o 
   2   9   4      286.43      261.29      8.00 o 
   3   9   4      217.10      226.99      9.65 o 
   4   9   4       93.16       86.50      8.59 o 
   5   9   4      249.66      262.13     12.62 o 
   6   9   4       90.31       97.94     11.15 o 
   7   9   4       30.57       30.70     12.12 o 
   8   9   4       74.08       54.21     12.57 o 
   9   9   4      118.29      149.89     15.13 o 
   0  10   4     1565.56     1475.38     17.15 o 
   1  10   4      471.74      450.66      8.85 o 
   2  10   4     1056.68     1010.85     20.50 o 
   3  10   4      105.05       99.21      8.88 o 
   4  10   4       48.76       50.13      9.56 o 
   5  10   4      139.00      131.19     11.10 o 
   6  10   4      514.52      551.77     15.84 o 
   7  10   4      153.87      191.48     12.77 o 
   8  10   4      195.68      214.83     16.60 o 
   0  11   4     1818.05     1812.53     27.00 o 
   1  11   4      181.76      175.18      9.18 o 
   2  11   4     1040.66     1039.42     17.98 o 
   3  11   4       62.49       54.94      8.91 o 
   4  11   4       28.22       32.02     10.23 o 
   5  11   4       40.22       40.99     10.77 o 
   6  11   4      751.54      874.43     19.07 o 
   7  11   4       97.49       99.41     12.36 o 
   0  12   4     1366.04     1474.18     21.26 o 
   1  12   4       12.52       13.72      8.12 o 
   2  12   4       40.67       33.88      9.32 o 
   3  12   4       42.87       38.34      9.77 o 
   4  12   4      146.40      150.24     13.24 o 
   5  12   4       37.32       38.72     10.92 o 
   6  12   4      322.48      359.21     15.44 o 
   0  13   4       64.32       63.14     13.90 o 
   1  13   4        9.34        5.78      9.25 o 
   2  13   4       26.41       11.18      9.81 o 
   3  13   4       15.09       17.07     10.06 o 
   4  13   4       52.58       42.59     12.28 o 
   5  13   4       80.79       95.27     13.44 o 
   0  14   4      218.16      284.28     22.21 o 
   1  14   4        9.04       15.42     10.09 o 
   2  14   4       11.76       13.44     10.23 o 
   3  14   4        5.75        4.89     10.28 o 
   4  14   4      120.75      157.41     14.74 o 
   0  15   4      423.56      519.86     41.65 o 
   1  15   4        1.13        3.19     11.30 o 
   2   0   5      127.47      127.89      6.87 o 
   4   0   5     1115.21     1199.26     15.05 o 
   6   0   5      509.16      516.01     19.41 o 
   8   0   5     1672.72     1664.90     52.22 o 
  10   0   5      424.49      425.99     37.98 o 
   1   1   5      454.72      554.16      9.85 o 
   2   1   5      639.88      680.32     16.39 o 
   3   1   5      303.67      344.46      6.89 o 
   4   1   5     1197.69     1148.04     27.08 o 
   5   1   5      431.60      371.16      6.39 o 
   6   1   5      340.34      327.44      8.52 o 
   7   1   5      537.02      535.45     12.74 o 
   8   1   5      484.43      450.83     23.58 o 
   9   1   5      319.12      318.90     23.27 o 
  10   1   5      157.05      178.58     22.74 o 
  11   1   5        6.67        7.54     21.13 o 
   1   2   5      842.90     1022.34     23.04 o 
   2   2   5     2101.95     2237.34     65.20 o 
   3   2   5     2734.90     2917.60     49.25 o 
   4   2   5     4791.23     4756.25     84.56 o 
   5   2   5      198.53      167.74      6.32 o 
   6   2   5      494.21      482.78     10.22 o 
   7   2   5      416.24      429.69     13.84 o 
   8   2   5      109.45      107.68     13.27 o 
   9   2   5        6.54        1.03     16.92 o 
  10   2   5      229.84      225.23     24.71 o 
   1   3   5      485.95      562.79     12.42 o 
   2   3   5      694.46      678.25     21.82 o 
   3   3   5      778.30      771.03     17.91 o 
   4   3   5     1206.59     1180.00     15.18 o 
   5   3   5      555.88      496.07     10.41 o 
   6   3   5        2.60        0.00      6.90 o 
   7   3   5      121.07      113.58     11.00 o 
   8   3   5      475.30      456.51     18.18 o 
   9   3   5        3.26        0.00     17.13 o 
  10   3   5      188.02      211.78     23.35 o 
   1   4   5     2858.07     3096.56     58.59 o 
   2   4   5     1945.30     1830.49     24.58 o 
   3   4   5     3430.17     3397.21     56.64 o 
   4   4   5      191.66      148.31      6.98 o 
   5   4   5       87.61       97.20      7.08 o 
   6   4   5       13.29        6.02      8.00 o 
   7   4   5      168.86      157.14     10.36 o 
   8   4   5      212.98      203.77     12.95 o 
   9   4   5       14.17       18.38     12.94 o 
  10   4   5      268.01      301.91     24.57 o 
   1   5   5     1565.01     1719.05     19.98 o 
   2   5   5     1658.06     1554.21     20.54 o 
   3   5   5      864.43      881.78     15.03 o 
   4   5   5      706.20      660.26     10.02 o 
   5   5   5      157.29      167.40      8.55 o 
   6   5   5       27.14       23.36      9.44 o 
   7   5   5      542.52      530.71     14.40 o 
   8   5   5      215.92      242.45     13.60 o 
   9   5   5        5.97        5.23     13.01 o 
  10   5   5      461.15      563.33     30.05 o 
   1   6   5      111.35      120.66      5.31 o 
   2   6   5      603.19      554.68      7.53 o 
   3   6   5      425.02      401.21      8.46 o 
   4   6   5      723.90      678.67     13.59 o 
   5   6   5      175.20      181.87      9.89 o 
   6   6   5      216.56      214.22     12.20 o 
   7   6   5       68.26       69.47     11.16 o 
   8   6   5      656.93      643.14     17.80 o 
   9   6   5        1.59        0.00     11.88 o 
  10   6   5      520.80      604.67     43.16 o 
   1   7   5       24.32       23.61      4.68 o 
   2   7   5      208.45      193.23      6.12 o 
   3   7   5       21.59       18.75      5.81 o 
   4   7   5       40.28       44.55      8.66 o 
   5   7   5      401.23      375.36     13.88 o 
   6   7   5      196.45      184.35     13.08 o 
   7   7   5        1.63        0.00     10.37 o 
   8   7   5      134.60      142.91     13.20 o 
   9   7   5       53.35       54.57     15.23 o 
   1   8   5      247.42      241.78      7.16 o 
   2   8   5      618.59      580.67      9.37 o 
   3   8   5       36.59       28.19      6.44 o 
   4   8   5       76.08       66.51      9.23 o 
   5   8   5       59.82       51.14     10.51 o 
   6   8   5      267.66      270.56     14.13 o 
   7   8   5        7.36        1.72     11.41 o 
   8   8   5       73.20       75.64     13.03 o 
   9   8   5       16.29       13.33     13.54 o 
   1   9   5      132.25      132.42      6.24 o 
   2   9   5      880.55      802.87     12.89 o 
   3   9   5      335.30      351.20     10.77 o 
   4   9   5     1276.54     1176.78     22.15 o 
   5   9   5       93.30       80.44     11.95 o 
   6   9   5       33.71       41.23     11.63 o 
   7   9   5       97.33       93.15     12.82 o 
   8   9   5      230.39      259.14     16.07 o 
   1  10   5      175.60      177.73      7.54 o 
   2  10   5      341.64      306.66     10.04 o 
   3  10   5      660.97      622.85     15.72 o 
   4  10   5      500.25      464.70     17.24 o 
   5  10   5       79.56       89.89     11.83 o 
   6  10   5       38.83       27.91     11.85 o 
   7  10   5       68.88       69.44     12.92 o 
   8  10   5       63.93       73.44     14.48 o 
   1  11   5      128.31      115.69      8.40 o 
   2  11   5      430.08      433.78     14.24 o 
   3  11   5      108.60       93.84     10.93 o 
   4  11   5      598.18      555.80     18.98 o 
   5  11   5       53.40       53.89     13.49 o 
   6  11   5      101.79      104.17     13.12 o 
   7  11   5       66.89       76.06     12.93 o 
   1  12   5      105.21       95.00      9.58 o 
   2  12   5      280.67      309.19     13.71 o 
   3  12   5      144.55      154.87     14.54 o 
   4  12   5      320.57      351.16     18.13 o 
   5  12   5       17.18       13.55     13.21 o 
   6  12   5        4.48        2.20     14.32 o 
   1  13   5      238.07      252.23     13.31 o 
   2  13   5       23.20       24.79     10.68 o 
   3  13   5       23.50       22.52     12.75 o 
   4  13   5      142.70      189.74     16.24 o 
   5  13   5       22.88       32.27     14.97 o 
   1  14   5      165.40      190.72     13.25 o 
   2  14   5       65.18       72.41     12.80 o 
   3  14   5        9.55       10.14     13.42 o 
   0   0   6     1007.21     1284.58     22.23 o 
   2   0   6       23.72       18.01      6.41 o 
   4   0   6      125.15      117.75      8.17 o 
   6   0   6     1973.01     1930.32     84.42 o 
   8   0   6     1019.89     1060.66     45.32 o 
  10   0   6      391.46      399.88     37.77 o 
   0   1   6      218.87      297.88     10.88 o 
   1   1   6      445.55      557.46     13.00 o 
   2   1   6     2021.90     2517.18     30.82 o 
   3   1   6      426.54      497.36      9.33 o 
   4   1   6     1526.88     1567.89     19.42 o 
   5   1   6       29.58       25.84      5.03 o 
   6   1   6     1613.52     1522.84     15.57 o 
   7   1   6      223.41      219.82     10.75 o 
   8   1   6      198.37      197.08     14.77 o 
   9   1   6      594.87      619.41     28.38 o 
  10   1   6       53.68       59.57     20.52 o 
   0   2   6      213.91      230.31      9.89 o 
   1   2   6     1623.28     2028.56     39.46 o 
   2   2   6      615.34      663.54     19.84 o 
   3   2   6      413.76      442.11      7.17 o 
   4   2   6      175.58      164.04      5.86 o 
   5   2   6      215.09      201.43      7.26 o 
   6   2   6     1800.56     1684.54     34.59 o 
   7   2   6      566.52      550.53     15.55 o 
   8   2   6      432.75      393.23     24.46 o 
   9   2   6      254.30      239.95     21.81 o 
  10   2   6        6.43        9.51     18.65 o 
   0   3   6     2448.85     2821.51     80.18 o 
   1   3   6     2681.13     3260.89     54.44 o 
   2   3   6     2128.06     2243.04     54.31 o 
   3   3   6      410.68      409.82      7.58 o 
   4   3   6      102.31      116.74      5.75 o 
   5   3   6      481.62      489.27      9.32 o 
   6   3   6      873.99      753.72     16.68 o 
   7   3   6      737.23      651.19     16.64 o 
   8   3   6      269.59      234.59     13.29 o 
   9   3   6       47.88       37.38     18.06 o 
  10   3   6      162.31      175.23     22.74 o 
   0   4   6     1373.13     1209.16     56.42 o 
   1   4   6      268.40      307.51      7.20 o 
   2   4   6      619.53      658.33     17.80 o 
   3   4   6       62.59       67.33      6.09 o 
   4   4   6      317.72      300.67      8.77 o 
   5   4   6       25.00       17.41      7.00 o 
   6   4   6      912.11      890.39     14.51 o 
   7   4   6      153.22      132.24     10.13 o 
   8   4   6       75.78       71.58     11.22 o 
   9   4   6       49.84       59.07     13.83 o 
  10   4   6       87.34       90.92     21.50 o 
   0   5   6     1297.86     1170.93     19.84 o 
   1   5   6      364.25      380.94      6.88 o 
   2   5   6      319.48      336.63      6.79 o 
   3   5   6      150.47      169.31      6.41 o 
   4   5   6      803.63      787.85     12.49 o 
   5   5   6      241.93      232.10      9.40 o 
   6   5   6      196.01      176.45     10.43 o 
   7   5   6      115.79      119.07     11.57 o 
   8   5   6       61.58       54.99     11.59 o 
   9   5   6      120.09      128.45     15.68 o 
  10   5   6       17.35       16.87     19.32 o 
   0   6   6     5273.04     4858.97     48.25 o 
   1   6   6      130.97      127.74      6.51 o 
   2   6   6     1866.61     1760.35     32.62 o 
   3   6   6      182.48      184.97      8.11 o 
   4   6   6       96.53       97.73      9.02 o 
   5   6   6       62.17       73.19      9.05 o 
   6   6   6      182.39      174.77     11.92 o 
   7   6   6       14.38       11.04     10.41 o 
   8   6   6       98.44       97.95     12.03 o 
   9   6   6      116.84      120.44     14.89 o 
   0   7   6     2672.62     2541.99     61.04 o 
   1   7   6      582.98      539.56      9.33 o 
   2   7   6      421.83      389.52      9.13 o 
   3   7   6      168.32      164.20      8.16 o 
   4   7   6      169.96      143.69      9.85 o 
   5   7   6      354.04      344.58     12.46 o 
   6   7   6      162.69      158.65     12.36 o 
   7   7   6      385.54      357.04     15.46 o 
   8   7   6      108.47      114.42     13.17 o 
   9   7   6       11.95       16.42     13.05 o 
   0   8   6      954.83      825.20     31.40 o 
   1   8   6      163.65      152.49      6.82 o 
   2   8   6       78.02       78.71      6.78 o 
   3   8   6      313.24      281.53     10.94 o 
   4   8   6      737.05      698.60     15.24 o 
   5   8   6      160.43      177.03     11.37 o 
   6   8   6      123.10      122.21     12.37 o 
   7   8   6      150.24      145.51     13.65 o 
   8   8   6       19.48       28.36     12.47 o 
   9   8   6       11.47       22.43     14.93 o 
   0   9   6     1608.87     1480.84     38.24 o 
   1   9   6      167.01      163.89      7.35 o 
   2   9   6     1173.94     1088.13     22.47 o 
   3   9   6      188.06      183.60     11.42 o 
   4   9   6       95.32       87.57     11.24 o 
   5   9   6      220.86      231.22     15.94 o 
   6   9   6      297.71      318.66     15.82 o 
   7   9   6       75.79       78.81     13.40 o 
   8   9   6      179.62      217.30     16.07 o 
   0  10   6     1743.97     1592.94     23.60 o 
   1  10   6      164.36      153.49      7.56 o 
   2  10   6      717.29      647.26     12.78 o 
   3  10   6      439.04      420.57     14.74 o 
   4  10   6       11.85        9.79     11.99 o 
   5  10   6      253.40      265.03     16.00 o 
   6  10   6      285.47      312.23     19.03 o 
   7  10   6       59.30       57.86     13.43 o 
   0  11   6      256.17      273.28     11.91 o 
   1  11   6       14.20       13.48      7.30 o 
   2  11   6       29.51       22.35      8.77 o 
   3  11   6       14.57       18.47     11.69 o 
   4  11   6      213.80      213.04     15.53 o 
   5  11   6       16.83       20.70     13.39 o 
   6  11   6      177.52      207.92     16.44 o 
   7  11   6      118.41      134.70     16.31 o 
   0  12   6       72.04       68.70     13.37 o 
   1  12   6        8.52       10.14      7.81 o 
   2  12   6       19.11       18.05     10.63 o 
   3  12   6       95.85       99.21     13.54 o 
   4  12   6       63.31       66.12     13.76 o 
   5  12   6       46.86       61.54     14.39 o 
   6  12   6      254.61      280.96     18.97 o 
   0  13   6      451.23      435.98     23.84 o 
   1  13   6       58.07       58.23     11.58 o 
   2  13   6      296.01      310.68     14.74 o 
   3  13   6       15.08       22.79     13.09 o 
   4  13   6       43.44       55.53     14.67 o 
   0  14   6      119.47      170.03     19.91 o 
   1  14   6       21.25       26.86     11.41 o 
   2  14   6       28.63       27.00     13.91 o 
   2   0   7       46.12       57.69      7.46 o 
   4   0   7     1042.16     1114.40     43.55 o 
   6   0   7      203.23      207.34     10.91 o 
   8   0   7      220.42      235.41     18.31 o 
  10   0   7       77.75       82.22     30.00 o 
   1   1   7      423.60      579.01     12.21 o 
   2   1   7     1978.69     2345.26     26.54 o 
   3   1   7       38.16       40.55      5.05 o 
   4   1   7     1996.08     2002.33     45.50 o 
   5   1   7       91.12       75.37      6.66 o 
   6   1   7       54.12       54.07      7.27 o 
   7   1   7      253.23      235.54      9.94 o 
   8   1   7      340.00      342.76     16.98 o 
   9   1   7      262.62      296.12     23.49 o 
  10   1   7      129.39      153.53     21.95 o 
   1   2   7       28.62       25.58      4.55 o 
   2   2   7     2843.85     3212.90     49.19 o 
   3   2   7       44.68       51.43      5.50 o 
   4   2   7     3220.15     3474.55     61.04 o 
   5   2   7      451.89      429.82      9.36 o 
   6   2   7      473.43      468.59     10.82 o 
   7   2   7      700.48      661.17     14.56 o 
   8   2   7      246.13      234.22     15.94 o 
   9   2   7       47.36       59.79     19.30 o 
  10   2   7      186.21      172.30     22.44 o 
   1   3   7     1098.29     1218.05     25.38 o 
   2   3   7      123.25      143.96      6.25 o 
   3   3   7      222.83      228.47      7.20 o 
   4   3   7     1303.14     1202.27     16.11 o 
   5   3   7       86.80       85.58      6.91 o 
   6   3   7      134.04      132.53      8.29 o 
   7   3   7      615.35      593.56     14.88 o 
   8   3   7      281.46      263.42     14.23 o 
   9   3   7       60.47       40.84     13.47 o 
  10   3   7      143.64      134.73     21.11 o 
   1   4   7     1952.06     2213.17     35.16 o 
   2   4   7      238.14      233.06      7.02 o 
   3   4   7     1041.22     1046.36     19.04 o 
   4   4   7      231.05      225.33      8.39 o 
   5   4   7      116.93      111.12      8.54 o 
   6   4   7      173.19      166.80      8.89 o 
   7   4   7       32.75       20.95      8.33 o 
   8   4   7      200.18      202.65     13.71 o 
   9   4   7       78.46       76.58     15.22 o 
  10   4   7       88.91       99.04     21.63 o 
   1   5   7      634.68      703.90     14.21 o 
   2   5   7     2416.68     2430.78     63.89 o 
   3   5   7      497.12      501.50     14.17 o 
   4   5   7      194.31      169.92      7.81 o 
   5   5   7       87.96       83.72      8.48 o 
   6   5   7       67.67       68.66      8.66 o 
   7   5   7      157.99      156.18     12.34 o 
   8   5   7       57.88       57.93     13.43 o 
   9   5   7       76.88       77.07     15.26 o 
   1   6   7       30.71       36.23      6.18 o 
   2   6   7      899.26      820.78     32.44 o 
   3   6   7      198.86      184.22      9.88 o 
   4   6   7       75.64       69.90      7.63 o 
   5   6   7       18.70       20.01      8.81 o 
   6   6   7      301.50      296.40     12.40 o 
   7   6   7      359.22      350.58     15.24 o 
   8   6   7       72.72       89.81     12.12 o 
   9   6   7       40.64       23.18     14.26 o 
   1   7   7      184.75      174.90      7.87 o 
   2   7   7     2002.05     1873.91     33.52 o 
   3   7   7      194.67      182.42      9.96 o 
   4   7   7      146.40      131.29     11.92 o 
   5   7   7      461.71      442.69     13.48 o 
   6   7   7      131.14      130.95     10.83 o 
   7   7   7      184.97      166.50     13.56 o 
   8   7   7      317.40      338.46     16.44 o 
   9   7   7        9.10       25.25     14.49 o 
   1   8   7      297.38      270.37      8.56 o 
   2   8   7      569.63      487.07     13.75 o 
   3   8   7      101.62       84.66      9.31 o 
   4   8   7      216.28      205.77     13.00 o 
   5   8   7      147.80      133.69     12.56 o 
   6   8   7       84.12       85.48     14.64 o 
   7   8   7       93.02       91.14     13.18 o 
   8   8   7      426.70      444.38     18.47 o 
   1   9   7       64.38       61.45      7.27 o 
   2   9   7       88.91       79.69      8.74 o 
   3   9   7       21.62       13.00     10.09 o 
   4   9   7      530.99      503.60     16.82 o 
   5   9   7       32.50       26.79     11.39 o 
   6   9   7       45.43       26.62     14.46 o 
   7   9   7       52.32       68.80     15.72 o 
   8   9   7      196.22      252.22     17.11 o 
   1  10   7       32.69       29.85      7.26 o 
   2  10   7      392.13      361.88     11.96 o 
   3  10   7       86.60       80.11     10.98 o 
   4  10   7       79.24       79.03     11.44 o 
   5  10   7        2.79        4.24     14.00 o 
   6  10   7      139.35      150.46     17.09 o 
   7  10   7        6.95       18.96     15.32 o 
   1  11   7      146.03      146.22      9.27 o 
   2  11   7      305.34      290.18     13.34 o 
   3  11   7       38.20       36.32     11.04 o 
   4  11   7      181.29      187.35     15.95 o 
   5  11   7       10.95       19.08     13.41 o 
   6  11   7        9.44       10.57     13.65 o 
   1  12   7      109.82      106.92      9.23 o 
   2  12   7       47.89       47.47     10.87 o 
   3  12   7       11.31       13.64     12.50 o 
   4  12   7      158.48      148.74     15.63 o 
   5  12   7       34.61       50.01     14.67 o 
   1  13   7       45.24       39.28      8.82 o 
   2  13   7      227.74      235.76     16.85 o 
   3  13   7       33.92       34.33     13.62 o 
   4  13   7      402.57      479.48     21.22 o 
   1  14   7      141.02      159.64     15.31 o 
   0   0   8     1278.87     1611.98     28.30 o 
   2   0   8      967.28     1166.37     21.20 o 
   4   0   8      695.70      692.45     19.19 o 
   6   0   8     3919.38     3784.46    100.86 o 
   8   0   8      759.96      694.86     26.14 o 
  10   0   8      109.07      118.04     31.08 o 
   0   1   8      424.03      545.18     15.20 o 
   1   1   8        3.65        3.49      6.00 o 
   2   1   8      841.60     1037.41     22.05 o 
   3   1   8       88.32       96.27      5.74 o 
   4   1   8      319.32      300.07      7.94 o 
   5   1   8       36.12       42.52      7.40 o 
   6   1   8     1705.05     1638.83     32.87 o 
   7   1   8       55.42       46.76      9.59 o 
   8   1   8      289.72      268.40     16.72 o 
   9   1   8      204.40      209.74     21.12 o 
  10   1   8       41.37       51.79     20.29 o 
   0   2   8      306.85      394.17     13.76 o 
   1   2   8       66.96       66.04      7.10 o 
   2   2   8       26.67       27.87      5.18 o 
   3   2   8      111.98      117.33      6.69 o 
   4   2   8      260.82      253.18      8.32 o 
   5   2   8      126.36      132.31      8.19 o 
   6   2   8      237.73      223.66      9.42 o 
   7   2   8       26.46       17.38      8.02 o 
   8   2   8        7.12       19.51     13.38 o 
   9   2   8      179.64      201.48     17.02 o 
  10   2   8      135.89      129.44     22.05 o 
   0   3   8     1089.41     1439.63     24.54 o 
   1   3   8      198.27      199.27      7.80 o 
   2   3   8      252.02      282.53      9.20 o 
   3   3   8      123.24      132.91      7.48 o 
   4   3   8      309.52      329.58     10.42 o 
   5   3   8      174.20      157.10      8.66 o 
   6   3   8     1107.78     1049.93     21.46 o 
   7   3   8       62.87       52.99      9.09 o 
   8   3   8      224.93      220.93     14.09 o 
   9   3   8      251.77      262.93     17.91 o 
   0   4   8     1125.82     1211.12     24.98 o 
   1   4   8      699.45      785.52     19.48 o 
   2   4   8      569.00      591.80     12.90 o 
   3   4   8       48.83       47.76      8.43 o 
   4   4   8      546.01      493.55     11.63 o 
   5   4   8      501.89      472.64     11.05 o 
   6   4   8     1256.93     1154.25     17.23 o 
   7   4   8       70.32       58.56      9.04 o 
   8   4   8      209.34      214.27     14.59 o 
   9   4   8       41.23       29.21     14.28 o 
   0   5   8     4058.10     4141.59     78.27 o 
   1   5   8      121.83      129.55      7.38 o 
   2   5   8      795.60      783.86     26.23 o 
   3   5   8      263.43      281.06     10.07 o 
   4   5   8       19.15       19.60      7.60 o 
   5   5   8       26.63       20.38      7.97 o 
   6   5   8       25.51       18.70      8.40 o 
   7   5   8       46.65       35.71     10.19 o 
   8   5   8        7.22        0.83     13.38 o 
   9   5   8       85.73       99.34     18.40 o 
   0   6   8     3914.90     3788.59     70.29 o 
   1   6   8       29.60       28.44      6.77 o 
   2   6   8      916.89      818.41     19.78 o 
   3   6   8      468.34      427.70     23.08 o 
   4   6   8       72.44       62.26      8.30 o 
   5   6   8       90.51       84.57     10.43 o 
   6   6   8      139.59      149.13     11.17 o 
   7   6   8        4.80       11.95     10.27 o 
   8   6   8      107.26      117.09     15.48 o 
   9   6   8        0.14        4.98     14.29 o 
   0   7   8     5275.37     4683.93     68.96 o 
   1   7   8      345.12      338.37      9.60 o 
   2   7   8     1082.52     1000.46     18.15 o 
   3   7   8      124.18      115.45      9.88 o 
   4   7   8       55.86       48.36     10.99 o 
   5   7   8      130.76      112.86     12.22 o 
   6   7   8      183.31      184.11     13.71 o 
   7   7   8       53.32       31.52     14.28 o 
   8   7   8       79.12       91.18     13.36 o 
   0   8   8     1790.23     1571.57     52.42 o 
   1   8   8       88.37       81.84      7.47 o 
   2   8   8      916.10      831.97     18.20 o 
   3   8   8      190.47      168.77     10.63 o 
   4   8   8      102.52       94.21     11.94 o 
   5   8   8       10.87        5.70     11.25 o 
   6   8   8      264.54      259.61     15.48 o 
   7   8   8       16.79        4.88     14.93 o 
   8   8   8       71.00       78.91     17.07 o 
   0   9   8      481.91      424.13     21.09 o 
   1   9   8       95.16       80.30      8.99 o 
   2   9   8      159.94      142.56      9.91 o 
   3   9   8       16.02        7.77     10.50 o 
   4   9   8      171.62      159.75     13.49 o 
   5   9   8       20.01       26.16     12.13 o 
   6   9   8      171.05      199.86     17.64 o 
   7   9   8       20.45        9.46     14.73 o 
   0  10   8      204.55      180.53     12.61 o 
   1  10   8      111.93      104.11      8.75 o 
   2  10   8       21.48       23.24      8.72 o 
   3  10   8       72.63       64.56     11.18 o 
   4  10   8       78.25       84.41     12.72 o 
   5  10   8       14.69        7.67     12.15 o 
   6  10   8      194.50      224.07     18.90 o 
   0  11   8      292.58      290.46     14.53 o 
   1  11   8        0.12        0.00      8.60 o 
   2  11   8       86.81       87.56      9.83 o 
   3  11   8       12.08        1.10     10.66 o 
   4  11   8       40.83       45.37     11.72 o 
   5  11   8      109.82      109.35     15.10 o 
   6  11   8      218.70      271.70     20.45 o 
   0  12   8       36.92       41.69     11.08 o 
   1  12   8       20.25       19.31      9.36 o 
   2  12   8       30.98       29.88     11.11 o 
   3  12   8       13.28       11.82     11.22 o 
   4  12   8       45.70       48.64     14.18 o 
   0  13   8      379.67      399.10     24.15 o 
   1  13   8       43.83       44.47     11.00 o 
   2  13   8      113.09      104.22     12.44 o 
   3  13   8       11.91        8.31     14.41 o 
   2   0   9     1102.52     1306.80     23.63 o 
   4   0   9     5357.15     6018.19    168.22 o 
   6   0   9      926.00      965.15     23.48 o 
   8   0   9      766.14      762.94     27.95 o 
   1   1   9      461.11      559.82     11.03 o 
   2   1   9      870.05      958.91     27.58 o 
   3   1   9      110.86      121.82      6.98 o 
   4   1   9     2231.58     2352.38     59.90 o 
   5   1   9       30.72       33.60      7.73 o 
   6   1   9      133.45      121.25      8.60 o 
   7   1   9      241.58      221.56     12.14 o 
   8   1   9       51.46       47.58     11.58 o 
   9   1   9        1.69        0.00     17.39 o 
   1   2   9      532.28      643.64     12.52 o 
   2   2   9      516.19      567.28     10.72 o 
   3   2   9      300.87      323.88      9.89 o 
   4   2   9     1247.21     1202.92     29.16 o 
   5   2   9      182.23      165.17      9.08 o 
   6   2   9       20.26       23.00      7.17 o 
   7   2   9       77.51       65.34      9.37 o 
   8   2   9      144.51      158.14     15.53 o 
   9   2   9       62.28       74.18     15.09 o 
   1   3   9        8.23        9.79      6.77 o 
   2   3   9      305.43      326.95     10.69 o 
   3   3   9      517.30      493.87     12.57 o 
   4   3   9      174.11      185.71     11.28 o 
   5   3   9       98.46      100.42      9.03 o 
   6   3   9      173.95      149.61     10.07 o 
   7   3   9      282.67      269.35     11.88 o 
   8   3   9      370.03      387.67     14.63 o 
   9   3   9       45.16       46.65     14.87 o 
   1   4   9      313.83      318.81      9.76 o 
   2   4   9       74.17       68.96      8.20 o 
   3   4   9      245.07      252.13     16.45 o 
   4   4   9      329.34      295.30     12.17 o 
   5   4   9       14.26       16.30      8.38 o 
   6   4   9      257.10      219.87     10.87 o 
   7   4   9       22.37       24.16      9.50 o 
   8   4   9      401.76      386.07     21.52 o 
   9   4   9       12.30       10.18     14.29 o 
   1   5   9      129.34      147.93      8.47 o 
   2   5   9      820.00      822.48     27.96 o 
   3   5   9       70.19       59.45      8.64 o 
   4   5   9      618.98      555.96     16.73 o 
   5   5   9      697.41      646.04     16.05 o 
   6   5   9       40.41       28.52      9.68 o 
   7   5   9       60.10       53.10     10.94 o 
   8   5   9      392.16      416.27     20.14 o 
   9   5   9       57.45       70.55     23.63 o 
   1   6   9       97.60       95.41      8.63 o 
   2   6   9     1293.10     1207.31     37.15 o 
   3   6   9       35.14       28.35      8.95 o 
   4   6   9      620.97      606.25     22.00 o 
   5   6   9       35.47       22.68      9.92 o 
   6   6   9       24.47       26.50     10.22 o 
   7   6   9       91.12      105.78     13.07 o 
   8   6   9      152.09      142.04     20.89 o 
   1   7   9     1199.53     1124.59     31.55 o 
   2   7   9      237.63      200.61     11.15 o 
   3   7   9      769.03      749.49     32.89 o 
   4   7   9      208.36      172.76     12.92 o 
   5   7   9       31.64       20.14     11.53 o 
   6   7   9       11.11        9.19     12.19 o 
   7   7   9        4.35        5.17     11.96 o 
   8   7   9      188.85      210.88     18.82 o 
   1   8   9       88.78       82.87      9.45 o 
   2   8   9     1191.09     1006.61     20.38 o 
   3   8   9       16.29       21.12      9.29 o 
   4   8   9       28.26       20.46     11.30 o 
   5   8   9       34.43       41.99     12.15 o 
   6   8   9      115.19      106.95     13.58 o 
   7   8   9      165.45      183.85     18.06 o 
   1   9   9      421.84      370.05     12.39 o 
   2   9   9      465.06      414.37     12.99 o 
   3   9   9      206.64      180.33     11.77 o 
   4   9   9      113.01      104.77     12.87 o 
   5   9   9        1.66        0.00     12.06 o 
   6   9   9        4.28       13.02     12.96 o 
   7   9   9       15.13        1.14     15.88 o 
   1  10   9       34.83       30.42      8.92 o 
   2  10   9      132.00      138.43     10.61 o 
   3  10   9       97.20       94.01     12.03 o 
   4  10   9       10.14       10.50     12.07 o 
   5  10   9       35.54       30.37     12.55 o 
   6  10   9       10.07       10.19     15.82 o 
   1  11   9       44.52       36.97      9.59 o 
   2  11   9      242.50      217.85     12.01 o 
   3  11   9       50.84       52.13     11.63 o 
   4  11   9      230.98      215.18     14.59 o 
   5  11   9       44.85       49.11     12.98 o 
   1  12   9       30.80       17.72      9.56 o 
   2  12   9      324.73      355.80     15.80 o 
   3  12   9       99.54      102.30     13.33 o 
   4  12   9      674.96      772.92     21.55 o 
   1  13   9       13.10       18.87     10.88 o 
   0   0  10      599.10      666.52     23.27 o 
   2   0  10      161.22      173.67     14.14 o 
   4   0  10      142.05      135.36     10.32 o 
   6   0  10      921.33      912.38     23.07 o 
   8   0  10      148.81      111.91     17.96 o 
   0   1  10      271.71      306.93     13.57 o 
   1   1  10      211.83      250.12      9.88 o 
   2   1  10      994.82     1172.86     15.57 o 
   3   1  10      285.32      293.11      9.79 o 
   4   1  10      299.75      281.07     10.75 o 
   5   1  10      371.05      355.28     11.02 o 
   6   1  10      542.95      523.17     13.69 o 
   7   1  10       39.53       29.11      9.95 o 
   8   1  10       17.56       12.78     11.80 o 
   9   1  10      191.22      198.85     17.79 o 
   0   2  10       70.10       77.63     12.11 o 
   1   2  10       17.67       14.00      8.14 o 
   2   2  10      547.44      637.93     17.65 o 
   3   2  10      104.33       98.20      9.45 o 
   4   2  10      139.61      127.29      9.93 o 
   5   2  10      298.22      262.74     12.83 o 
   6   2  10      541.32      530.25     11.89 o 
   7   2  10       36.81       35.62      8.96 o 
   8   2  10       93.53       93.24     14.96 o 
   9   2  10      324.64      325.67     19.46 o 
   0   3  10      669.04      770.18     20.81 o 
   1   3  10      275.04      297.63     10.28 o 
   2   3  10      113.15      108.05      8.67 o 
   3   3  10      859.42      870.10     19.93 o 
   4   3  10     1341.02     1378.65     60.80 o 
   5   3  10      335.96      314.05     13.49 o 
   6   3  10      985.30      951.64     18.76 o 
   7   3  10       92.07       96.26     11.31 o 
   8   3  10      228.11      238.82     15.66 o 
   9   3  10       40.17       39.46     14.99 o 
   0   4  10      850.78      933.81     25.48 o 
   1   4  10      430.91      414.86     11.10 o 
   2   4  10       86.48       86.02      8.84 o 
   3   4  10      380.33      389.16     17.40 o 
   4   4  10      407.62      402.65     20.37 o 
   5   4  10       85.54       84.38     10.50 o 
   6   4  10      452.67      419.30     14.71 o 
   7   4  10       27.90       24.38     11.85 o 
   8   4  10      351.44      349.25     19.99 o 
   0   5  10      308.19      329.20     17.01 o 
   1   5  10      411.49      408.02     11.23 o 
   2   5  10      568.60      531.09     13.56 o 
   3   5  10       30.92       27.18      8.72 o 
   4   5  10      172.96      161.62     11.67 o 
   5   5  10      205.76      181.01     12.37 o 
   6   5  10      320.17      285.12     13.49 o 
   7   5  10      194.02      170.83     14.07 o 
   8   5  10      106.00      123.38     16.35 o 
   0   6  10     1973.64     1846.15     61.19 o 
   1   6  10        6.09        6.76      8.18 o 
   2   6  10      957.61      892.63     30.18 o 
   3   6  10      188.90      169.67     11.13 o 
   4   6  10       11.51        9.53      9.70 o 
   5   6  10       47.51       37.39     10.43 o 
   6   6  10      423.01      412.00     15.67 o 
   7   6  10       14.18       17.88     12.97 o 
   8   6  10       95.13       89.85     21.12 o 
   0   7  10     1169.93     1042.23     34.51 o 
   1   7  10       33.32       26.09      9.72 o 
   2   7  10      324.67      303.17     12.97 o 
   3   7  10       42.34       39.40     11.30 o 
   4   7  10      512.16      465.33     17.10 o 
   5   7  10       72.45       69.71     11.73 o 
   6   7  10      164.14      171.71     15.11 o 
   7   7  10       92.01       81.43     14.31 o 
   0   8  10     1551.00     1404.40     51.62 o 
   1   8  10        6.07        8.31      9.52 o 
   2   8  10       38.92       34.62     11.29 o 
   3   8  10       12.96       11.17      9.57 o 
   4   8  10       24.61       25.35     11.86 o 
   5   8  10       36.03       38.15     12.96 o 
   6   8  10       10.46        6.25     12.68 o 
   7   8  10       45.70       40.99     14.38 o 
   0   9  10     1483.46     1380.15     69.30 o 
   1   9  10      113.01       99.15     10.05 o 
   2   9  10      249.91      232.63     13.88 o 
   3   9  10       76.74       60.76     10.96 o 
   4   9  10       62.85       57.63     13.27 o 
   5   9  10       21.55       10.14     12.96 o 
   6   9  10      262.58      277.51     17.35 o 
   0  10  10      334.96      333.00     22.37 o 
   1  10  10       55.75       44.83     10.59 o 
   2  10  10       29.80       28.17      9.84 o 
   3  10  10       34.52       37.03     11.35 o 
   4  10  10      102.49      108.00     14.32 o 
   5  10  10       40.14       44.78     13.59 o 
   0  11  10      238.31      247.46     21.44 o 
   1  11  10       14.79       10.16      9.69 o 
   2  11  10       27.62       22.04      9.92 o 
   3  11  10        1.71        0.79     11.86 o 
   4  11  10       20.60       12.79     12.37 o 
   0  12  10      263.61      280.67     21.81 o 
   1  12  10        1.60        1.84     12.11 o 
   2  12  10       39.12       32.62     11.84 o 
   2   0  11      181.45      182.89     12.94 o 
   4   0  11      580.91      581.91     22.08 o 
   6   0  11       68.91       56.68     14.32 o 
   8   0  11      223.10      209.13     21.50 o 
   1   1  11       16.12       19.38      8.20 o 
   2   1  11      226.93      270.19     10.72 o 
   3   1  11        9.01       11.62      7.72 o 
   4   1  11      765.80      784.64     14.98 o 
   5   1  11      294.84      295.01     13.72 o 
   6   1  11       29.93       19.60     10.52 o 
   7   1  11       10.56        8.08     10.21 o 
   8   1  11       79.74       85.04     13.33 o 
   1   2  11      101.42      116.97      9.04 o 
   2   2  11      529.79      577.04     12.29 o 
   3   2  11       78.26       73.85      9.13 o 
   4   2  11     1239.19     1283.46     30.45 o 
   5   2  11       11.13       10.45     10.21 o 
   6   2  11       40.33       25.18     11.79 o 
   7   2  11       16.62       12.14     11.73 o 
   8   2  11        9.84       23.73     14.73 o 
   1   3  11      400.38      400.82     11.78 o 
   2   3  11      957.87      971.94     24.03 o 
   3   3  11      418.81      432.12     14.97 o 
   4   3  11      429.32      385.97     14.82 o 
   5   3  11       91.67       74.56     11.29 o 
   6   3  11       39.13       31.99     10.56 o 
   7   3  11       19.42       12.45     12.27 o 
   8   3  11       70.62       88.17     18.81 o 
   1   4  11       10.56        9.86      7.46 o 
   2   4  11      836.21      832.51     24.26 o 
   3   4  11      307.69      313.36     12.53 o 
   4   4  11      592.40      543.45     16.04 o 
   5   4  11      457.61      455.62     21.03 o 
   6   4  11       66.33       62.18     10.95 o 
   7   4  11       20.62       23.60     12.44 o 
   8   4  11      285.34      302.06     19.60 o 
   1   5  11      721.55      721.02     15.53 o 
   2   5  11      957.66      959.41     20.07 o 
   3   5  11     1388.43     1445.17     94.97 o 
   4   5  11     1154.21     1101.88     33.36 o 
   5   5  11      224.97      184.27     15.03 o 
   6   5  11      104.84       86.74     11.98 o 
   7   5  11       30.29       23.70     12.56 o 
   1   6  11      100.14       95.61      9.86 o 
   2   6  11       10.12        9.13     10.06 o 
   3   6  11       18.76       18.82     10.47 o 
   4   6  11      117.60      118.53     11.29 o 
   5   6  11       22.90       13.69     11.24 o 
   6   6  11       75.86       57.82     11.70 o 
   7   6  11      110.81      111.05     14.65 o 
   1   7  11      114.01       95.78     10.68 o 
   2   7  11      270.50      255.41     13.19 o 
   3   7  11      579.27      513.50     17.76 o 
   4   7  11        4.91        9.23     10.55 o 
   5   7  11       27.03       29.02     11.58 o 
   6   7  11       43.17       32.65     12.10 o 
   7   7  11       12.66       14.22     13.40 o 
   1   8  11      172.61      163.31     12.46 o 
   2   8  11      724.79      644.98     19.58 o 
   3   8  11      337.39      326.26     16.01 o 
   4   8  11      371.21      365.94     20.79 o 
   5   8  11      167.83      157.45     15.32 o 
   6   8  11      108.76      115.99     15.47 o 
   1   9  11       98.41       88.98     11.66 o 
   2   9  11      497.06      465.61     17.69 o 
   3   9  11        8.65       14.67     10.51 o 
   4   9  11      138.65      115.92     14.16 o 
   5   9  11       23.87       31.21     13.89 o 
   1  10  11       36.21       40.70     12.53 o 
   2  10  11      226.82      227.52     12.69 o 
   3  10  11       72.40       72.34     12.33 o 
   4  10  11      125.00      122.90     15.41 o 
   1  11  11       57.10       68.93     13.58 o 
   2  11  11      200.32      204.28     13.10 o 
   3  11  11        3.95        9.67     12.30 o 
   0   0  12      248.18      284.38     20.75 o 
   2   0  12       41.91       47.36     12.13 o 
   4   0  12      442.58      448.72     17.54 o 
   6   0  12      321.48      346.84     24.39 o 
   8   0  12       19.19       11.51     17.70 o 
   0   1  12      324.05      349.01     15.74 o 
   1   1  12       15.43       21.20      8.10 o 
   2   1  12      112.06      115.81      9.81 o 
   3   1  12      148.36      144.04     10.51 o 
   4   1  12      540.57      554.88     15.42 o 
   5   1  12      138.90      125.27     12.49 o 
   6   1  12      462.64      473.41     18.76 o 
   7   1  12       24.83       28.33     12.78 o 
   8   1  12       64.85       59.36     15.85 o 
   0   2  12      295.80      294.20     16.79 o 
   1   2  12      107.22      110.96      9.63 o 
   2   2  12       72.47       80.10      8.62 o 
   3   2  12      302.76      331.25     12.31 o 
   4   2  12      325.45      335.65     13.62 o 
   5   2  12      506.82      494.71     16.62 o 
   6   2  12      423.38      404.13     17.90 o 
   7   2  12      240.38      222.72     18.35 o 
   8   2  12       44.57       38.10     17.93 o 
   0   3  12     1921.38     2230.82     34.40 o 
   1   3  12      277.02      306.77     11.49 o 
   2   3  12     1045.12     1161.83     19.92 o 
   3   3  12      431.35      487.54     14.50 o 
   4   3  12        3.67        1.54     10.80 o 
   5   3  12      457.92      450.77     18.51 o 
   6   3  12      217.20      186.45     15.44 o 
   7   3  12      113.13      118.52     20.74 o 
   0   4  12     1377.26     1521.92     44.11 o 
   1   4  12        2.62        2.48      7.96 o 
   2   4  12     1006.24      999.76     25.37 o 
   3   4  12      158.98      174.91     11.87 o 
   4   4  12       30.29       28.59     11.45 o 
   5   4  12       53.53       50.53     11.69 o 
   6   4  12      641.94      604.84     18.40 o 
   7   4  12       11.92        9.58     13.42 o 
   0   5  12      668.18      671.87     22.14 o 
   1   5  12      450.19      442.94     12.93 o 
   2   5  12      134.92      115.26     10.98 o 
   3   5  12      247.10      222.95     12.35 o 
   4   5  12       16.85       21.00     11.26 o 
   5   5  12      550.98      472.83     16.98 o 
   6   5  12      220.03      216.64     14.35 o 
   7   5  12       14.42        3.99     12.50 o 
   0   6  12      889.30      881.60     25.72 o 
   1   6  12       54.71       45.97     11.23 o 
   2   6  12      129.18      117.27     11.78 o 
   3   6  12       44.01       41.03     11.34 o 
   4   6  12       23.41       25.19      9.83 o 
   5   6  12       61.89       53.29     12.14 o 
   6   6  12      164.56      151.68     14.05 o 
   0   7  12      582.58      549.70     43.20 o 
   1   7  12       64.12       43.27     10.95 o 
   2   7  12      234.19      202.34     14.75 o 
   3   7  12       30.90       36.69     12.70 o 
   4   7  12       66.07       68.73     12.89 o 
   5   7  12      163.60      158.94     13.92 o 
   6   7  12      596.87      603.98     19.74 o 
   0   8  12        1.84        0.00     13.24 o 
   1   8  12        1.41        0.00     10.93 o 
   2   8  12        6.24        0.00     12.27 o 
   3   8  12       17.48       24.23     12.36 o 
   4   8  12       65.70       51.95     13.78 o 
   5   8  12       50.22       43.53     12.42 o 
   0   9  12      423.92      431.73     26.54 o 
   1   9  12       80.32       55.53     11.33 o 
   2   9  12       36.93       30.09     12.55 o 
   3   9  12       83.13       71.22     12.09 o 
   4   9  12        8.57        7.45     13.54 o 
   0  10  12      911.18      916.73     64.31 o 
   1  10  12        5.14       11.49     13.09 o 
   2  10  12      127.56      123.20     14.29 o 
   3  10  12        4.27       15.43     13.52 o 
   0  11  12      435.61      424.52     32.15 o 
   2   0  13      271.32      279.51     15.79 o 
   4   0  13      421.62      405.76     23.30 o 
   6   0  13      202.72      203.99     23.00 o 
   1   1  13      388.26      404.94     11.93 o 
   2   1  13      618.35      696.89     21.44 o 
   3   1  13       26.78       24.11      9.30 o 
   4   1  13      163.50      171.89     11.35 o 
   5   1  13       46.06       42.21     12.17 o 
   6   1  13      108.19      114.24     14.53 o 
   7   1  13      153.76      130.25     16.90 o 
   1   2  13       64.65       61.35      9.52 o 
   2   2  13      363.93      408.73     12.26 o 
   3   2  13      329.34      324.29     12.59 o 
   4   2  13      580.23      592.15     18.56 o 
   5   2  13       34.21       26.63     12.10 o 
   6   2  13       53.63       45.76     13.25 o 
   7   2  13      129.75       92.52     16.49 o 
   1   3  13      724.59      760.06     14.96 o 
   2   3  13      392.66      456.69     13.64 o 
   3   3  13       69.08       62.56     11.10 o 
   4   3  13      603.11      629.96     33.69 o 
   5   3  13      101.26      104.53     13.19 o 
   6   3  13        2.29        9.36     12.99 o 
   7   3  13       81.67       70.60     14.12 o 
   1   4  13      151.85      157.26     10.10 o 
   2   4  13       36.03       38.96     10.60 o 
   3   4  13       71.58       72.12     10.96 o 
   4   4  13      393.76      362.66     15.91 o 
   5   4  13      110.93      101.40     12.64 o 
   6   4  13        6.25        4.58     12.46 o 
   1   5  13      635.44      670.96     17.01 o 
   2   5  13      319.72      270.89     15.22 o 
   3   5  13      579.03      562.94     19.80 o 
   4   5  13      738.13      726.27     42.04 o 
   5   5  13       42.36       25.87     11.97 o 
   6   5  13      108.27       80.65     13.99 o 
   1   6  13       88.69       66.84     12.03 o 
   2   6  13      836.99      817.62     18.29 o 
   3   6  13       45.35       31.89     11.79 o 
   4   6  13      142.80      130.48     12.39 o 
   5   6  13       27.04       21.42     14.03 o 
   1   7  13        9.87        8.84     11.34 o 
   2   7  13       55.66       51.46     13.28 o 
   3   7  13       31.20       14.73     12.16 o 
   4   7  13      157.10      155.10     13.86 o 
   5   7  13      102.51       98.24     13.73 o 
   1   8  13       47.30       37.14     12.41 o 
   2   8  13      163.87      165.74     14.89 o 
   3   8  13       15.32       18.58     12.88 o 
   4   8  13      348.33      304.01     18.36 o 
   1   9  13       94.54       81.30     14.82 o 
   2   9  13      170.43      135.40     14.84 o 
   3   9  13        6.96        0.00     13.59 o 
   0   0  14      683.81      756.31     32.15 o 
   2   0  14      140.02      161.33     15.37 o 
   4   0  14      468.85      433.23     19.58 o 
   6   0  14      148.26      122.60     22.53 o 
   0   1  14     1346.80     1597.19     27.83 o 
   1   1  14       76.98       88.45      9.83 o 
   2   1  14      382.48      438.14     12.28 o 
   3   1  14       25.23       25.53      9.49 o 
   4   1  14      123.40      114.92     11.49 o 
   5   1  14        7.75        5.20     11.96 o 
   6   1  14       84.16       79.48     15.03 o 
   0   2  14      416.13      424.02     18.16 o 
   1   2  14      132.60      146.03      9.78 o 
   2   2  14      439.69      493.48     16.80 o 
   3   2  14       26.19       34.55      9.92 o 
   4   2  14       18.75       21.65     12.12 o 
   5   2  14      118.39      112.78     13.73 o 
   6   2  14      138.14      131.09     15.80 o 
   0   3  14     1079.36     1175.50     23.36 o 
   1   3  14      122.61      141.13     10.66 o 
   2   3  14      356.07      374.29     14.01 o 
   3   3  14       26.86       25.50     11.00 o 
   4   3  14       76.93       79.90     13.11 o 
   5   3  14       59.48       47.34     12.73 o 
   6   3  14      234.17      217.17     17.62 o 
   0   4  14      214.32      243.51     16.83 o 
   1   4  14       85.95       87.92      9.56 o 
   2   4  14      159.31      176.11     14.06 o 
   3   4  14      101.99      108.76     12.12 o 
   4   4  14       22.36       18.75     12.24 o 
   5   4  14      168.37      155.79     14.77 o 
   0   5  14        1.50        0.00     14.65 o 
   1   5  14       25.07       19.81     10.70 o 
   2   5  14       12.08        1.11     10.09 o 
   3   5  14      131.51      132.54     12.39 o 
   4   5  14       21.71       18.69     11.13 o 
   5   5  14      166.37      141.06     14.63 o 
   0   6  14      412.12      378.81     21.08 o 
   1   6  14       25.82       27.05     12.28 o 
   2   6  14       94.14       66.33     12.69 o 
   3   6  14      256.62      256.39     14.16 o 
   4   6  14      781.63      762.86     32.96 o 
   0   7  14       11.56       11.80     19.84 o 
   1   7  14       74.94       47.86     12.64 o 
   2   7  14        0.91        4.77     14.09 o 
   3   7  14      156.07      132.19     14.90 o 
   4   7  14       59.99       55.26     14.43 o 
   0   8  14      120.90       88.09     21.89 o 
   1   8  14        9.44        0.96     12.45 o 
   2   8  14       59.41       35.51     13.87 o 
   2   0  15      462.35      465.49     24.39 o 
   4   0  15      199.95      200.27     16.82 o 
   1   1  15      121.60      127.81     10.82 o 
   2   1  15      237.13      269.99     11.38 o 
   3   1  15      367.46      454.62     15.04 o 
   4   1  15      138.32      134.06     12.03 o 
   5   1  15      330.85      316.44     17.36 o 
   1   2  15      373.65      424.03     12.61 o 
   2   2  15      320.46      377.46     13.36 o 
   3   2  15      153.64      176.83     11.56 o 
   4   2  15      571.64      593.76     33.98 o 
   5   2  15       41.10       37.96     13.12 o 
   1   3  15      717.72      760.28     20.78 o 
   2   3  15      464.38      466.00     15.07 o 
   3   3  15       54.98       46.28     11.91 o 
   4   3  15      484.49      501.67     25.83 o 
   5   3  15        5.20        2.53     12.86 o 
   1   4  15      264.33      267.82     12.52 o 
   2   4  15       39.36       51.49     10.78 o 
   3   4  15       65.62       42.78     13.53 o 
   4   4  15       13.32       16.08     12.67 o 
   1   5  15       16.14       16.85     11.27 o 
   2   5  15       92.88       94.95     11.88 o 
   3   5  15      339.56      319.84     15.31 o 
   4   5  15      182.31      186.38     15.53 o 
   1   6  15      175.70      151.96     15.38 o 
   2   6  15      363.99      312.73     15.34 o 
   3   6  15       45.23       23.76     12.00 o 
   1   7  15       14.34       13.85     12.85 o 
   0   0  16      941.02     1056.11     88.26 o 
   2   0  16      389.80      436.33     20.40 o 
   4   0  16        9.09        0.00     14.88 o 
   0   1  16      962.25     1069.82     31.15 o 
   1   1  16       54.01       55.45     10.53 o 
   2   1  16      325.57      349.18     13.71 o 
   3   1  16       76.64       77.21     11.95 o 
   0   2  16      146.72      172.01     16.79 o 
   1   2  16       15.93       18.77      9.90 o 
   2   2  16       32.55       54.94     10.97 o 
   3   2  16       57.41       50.60     12.40 o 
   0   3  16      360.58      399.99     17.85 o 
   1   3  16       46.76       44.84     10.53 o 
   2   3  16      131.01      132.17     12.76 o 
   3   3  16       82.77       86.82     13.09 o 
   0   4  16      995.21      988.51     26.19 o 
   1   4  16        1.33        0.00     11.13 o 
   2   4  16      207.11      196.48     13.45 o 
   0   5  16       13.48       13.56     16.81 o 
   1   5  16       37.17       29.66     11.51 o 
                                                 
